# Supplementary material for: The portrayal of antimicrobial resistance in Bangladeshi newspapers during 2010–2021: Toward understanding the narrative
Source: PLoS One. 2024 May 31;19(5):e0304582. doi: 10.1371/journal.pone.0304582 (PMC11142656; doi:10.1371/journal.pone.0304582)
Supplement: S1 File — (XLSX) [file pone.0304582.s002.xlsx]

## Sheet: Full data list
Newspaper	Date of Publication (dd/mm/yy)	Title of article	Type of article	Key Word	Article Link
Daily Star	31/7/2016	Antibiotic resistance: 'Snot wars' study yields new class of drugs	Report	Antibiotic Resistance	https://www.google.com/url?client=internal-element-cse&cx=016729079030925130795:opp53e_l4vm&q=https://www.thedailystar.net/health/antibiotic-resistance-snot-wars-study-yields-new-class-drugs-1261843&sa=U&ved=2ahUKEwir7ffd_NDzAhVAILcAHau9BfgQFnoECAAQAQ&usg=AOvVaw0wwuHeYEp4Y654C3onutRK
Daily Sun	31/1/2017	Antibiotics can boost bacterial growth: Study	Report	Antibiotic Resistance	https://daily-sun.com/printversion/details/202568/Antibiotics-can-boost-bacterial-growth:-Study
Daily Star	2015-08-09	Antibiotic resistance at an alarming level	Editorial	Antibiotic Resistance	https://www.google.com/url?client=internal-element-cse&cx=016729079030925130795:opp53e_l4vm&q=https://www.thedailystar.net/editorial/antibiotic-resistance-alarming-level-139402&sa=U&ved=2ahUKEwjOw6bb-tDzAhXhheYKHYsOAj4QFnoECAEQAQ&usg=AOvVaw0U0qYvVM-GgMt-laXtE3bo
জনকণ্ঠ	30/05/2021	করোনার পর ছত্রাকে আক্রান্তদের ৫৭ শতাংশই মারা যাচ্ছেন	Report	Drug Resistance	https://www.google.com/url?client=internal-element-cse&cx=partner-pub-8452291047086265:6mljiyek51q&q=https://www.dailyjanakantha.com/details/article/577789/%25E0%25A6%2595%25E0%25A6%25B0%25E0%25A7%258B%25E0%25A6%25A8%25E0%25A6%25BE%25E0%25A6%25B0-%25E0%25A6%25AA%25E0%25A6%25B0-%25E0%25A6%259B%25E0%25A6%25A4%25E0%25A7%258D%25E0%25A6%25B0%25E0%25A6%25BE%25E0%25A6%2595%25E0%25A7%2587-%25E0%25A6%2586…
Daily Star	30/04/2021	Drug-Resistant Diseases: PM suggests five actions to fight those	Report	Drug Resistance	https://www.google.com/url?client=internal-element-cse&cx=016729079030925130795:opp53e_l4vm&q=https://www.thedailystar.net/backpage/news/drug-resistant-diseases-pm-suggests-five-actions-fight-those-2086045&sa=U&ved=2ahUKEwjn6JqwisfzAhXymuYKHf1-D1oQFnoECAIQAg&usg=AOvVaw3llHIRzLHDsUpWhCx4Pmjm
Dhaka Tribune	29/6/2017	The antibiotics death trap	Report	Antibiotic Resistance	https://www.google.com/url?client=internal-element-cse&cx=013008190423019679004:sev4qqxszgq&q=https://www.dhakatribune.com/feature/health-wellness/2017/06/29/antibiotics-death-trap&sa=U&ved=2ahUKEwicwcyS49HzAhVCgOYKHbX3DJEQFnoECAUQAg&usg=AOvVaw0B9dSbkvJR958sqZ3azL03
Daily Star	2016-06-03	Antimicrobial resistance: What's the big deal?	Opinion	Antimicrobial Resistance	https://www.thedailystar.net/health/antimicrobial-resistance-whats-the-big-deal-786772
Daily Star	29/5/2016	Clean water, rigorous hygiene key to coping with anti-microbial resistance	Report	Antimicrobial Resistance	https://www.google.com/url?client=internal-element-cse&cx=016729079030925130795:opp53e_l4vm&q=https://www.thedailystar.net/health/clean-water-rigorous-hygiene-key-coping-anti-microbial-resistance-1230904&sa=U&ved=2ahUKEwiY747BvNHzAhVOjdgFHcynA_IQFnoECAEQAQ&usg=AOvVaw0Ohr5byOIj2Fxq-JNmF3o-
Dhaka Tribune	29/4/2018	AMR Response Alliance calls for rational use of antibiotics	Report	Rational use of Antibiotics	https://www.google.com/url?client=internal-element-cse&cx=013008190423019679004:sev4qqxszgq&q=https://www.dhakatribune.com/feature/health-wellness/2018/04/29/amr-response-alliance-calls-rational-use-antibiotics&sa=U&ved=2ahUKEwjUi7TS3dHzAhWRzzgGHXZaB2QQFnoECAIQAg&usg=AOvVaw15V5m3_iO_e2-wNNBwetuP
Daily Star	29/4/2013	Parasite 'resistant to malaria drug artemisinin'	Report	Drug Resistance	https://www.google.com/url?client=internal-element-cse&cx=016729079030925130795:opp53e_l4vm&q=https://www.thedailystar.net/news/parasite-resistant-to-malaria-drug-artemisinin&sa=U&ved=2ahUKEwi7n9ijm9HzAhVs73MBHfjAA8cQFnoECAAQAg&usg=AOvVaw2j_5CfdlOXOZVRgeUmATu5
Daily Star	30/3/2017	Combating the global threat to public health	Opinion	Antimicrobial Resistance	https://www.google.com/url?client=internal-element-cse&cx=016729079030925130795:opp53e_l4vm&q=https://www.thedailystar.net/perspective/combating-the-global-threat-public-health-1383304&sa=U&ved=2ahUKEwi2la77gNHzAhUZ7HMBHeznBBsQFnoECAAQAQ&usg=AOvVaw1BcyhJF_FOl8gbNMj7nZSp
যুগান্তর	29/3/2018	সেই ভয়ঙ্কর 'সুপার গনোরিয়ায়' আক্রান্ত ব্যক্তি চিহ্নিত	Report	Antibiotic Resistance	https://www.google.com/url?client=internal-element-cse&cx=016108874041491943737:xdrx5qcrkpc&q=https://www.jugantor.com/international/32822/%25E0%25A6%25B8%25E0%25A7%2587%25E0%25A6%2587-%25E0%25A6%25AD%25E0%25A7%259F%25E0%25A6%2599%25E0%25A7%258D%25E0%25A6%2595%25E0%25A6%25B0-%25E0%25A6%25B8%25E0%25A7%2581%25E0%25A6%25AA%25E0%25A6%25BE%25E0%25A6%25B0-%25E0%25A6%2597%25E0%25A6%25A8%25E0%25A7%258B%2…
কালের কণ্ঠ	29/10/2017	অ্যান্টিবায়োটিকের অভাবে ভুগতে শুরু করেছে পৃথিবী	Report	Antibiotic Resistance	https://www.google.com/url?client=internal-element-cse&cx=partner-pub-0600503450204720:2337922458&q=https://www.kalerkantho.com/online/prescription/2017/10/29/559082&sa=U&ved=2ahUKEwjz8-Kn8uLzAhUzjuYKHTQnD0k4ChAWegQIBRAC&usg=AOvVaw3O7P5LqymWxq2t3nDpgj0n
Dhaka Tribune	29/07/2021	Study :Bangladeshi children carry antibiotic-resistant infections at an alarming rate	Report	Infectious Disease	https://www.google.com/url?client=internal-element-cse&cx=013008190423019679004:sev4qqxszgq&q=https://www.dhakatribune.com/bangladesh/2021/07/29/study-bangladeshi-children-carry-antibiotic-resistant-infections-at-an-alarming-rate&sa=U&ved=2ahUKEwjmwbWox8fzAhVJ8HMBHagAC0MQFnoECAUQAg&usg=AOvVaw3GYaD8hVjPeuyXBcm21PDD
Daily Star	29/04/2021	PM stresses on 5 actions against antimicrobial resistance to prevent future pandemics	Report	Antimicrobial Resistance	https://www.google.com/url?client=internal-element-cse&cx=016729079030925130795:opp53e_l4vm&q=https://www.thedailystar.net/health/news/pm-stresses-5-actions-against-antimicrobial-resistance-prevent-future-pandemics-2085953&sa=U&ved=2ahUKEwiLycPP9cbzAhVwxjgGHeKHDtgQFnoECAAQAQ&usg=AOvVaw2vk68QFjd2LIhULuH0KscX
Dhaka Tribune	29/04/2021	PM Hasina suggests 5 actions to deal with drug-resistant diseases	Report	Antimicrobial Resistance	https://www.dhakatribune.com/bangladesh/2021/04/29/pm-hasina-suggests-5-actions-to-deal-with-drug-resistant-diseases
Daily Sun	29/04/2021	PM suggests 5 actions to deal with drug-resistant diseases	Report	Antimicrobial Resistance	https://www.daily-sun.com/post/550090/PM-suggests-5-actions-to-deal-with-drugresistant-diseases
প্রথম আলো	28/5/2016	প্রাণঘাতী রোগ জীবাণু আরও শক্তিশালী হচ্ছে	Report	Antibiotic Resistance	https://www.prothomalo.com/world/asia/%E0%A6%AA%E0%A7%8D%E0%A6%B0%E0%A6%BE%E0%A6%A3%E0%A6%98%E0%A6%BE%E0%A6%A4%E0%A7%80-%E0%A6%B0%E0%A7%87%E0%A6%BE%E0%A6%97-%E0%A6%9C%E0%A7%80%E0%A6%AC%E0%A6%BE%E0%A6%A3%E0%A7%81-%E0%A6%86%E0%A6%B0%E0%A6%93-%E0%A6%B6%E0%A6%95%E0%A7%8D%E0%A6%A4%E0%A6%BF%E0%A6%B6%E0%A6%BE%E0%A6%B2%E0%A7%80-%E0%A6%B9%E0%A6%9A%E0%A7%8D%E0%A6%9B%E0%A7%87
Daily Sun	28/3/2015	Obama battles \'superbugs\' with national plan	Report	Superbugs	https://www.google.com/url?sa=t&rct=j&q=&esrc=s&source=web&cd=&cad=rja&uact=8&ved=2ahUKEwjVtde__tPzAhWl73MBHZqHB08QFnoECAIQAQ&url=https%3A%2F%2Fwww.cnn.com%2F2015%2F03%2F27%2Fhealth%2Fobama-antibiotic-resistance%2Findex.html&usg=AOvVaw0AmBE62n8SfTwFna6mmvg8
Daily Star	2016-04-06	Revenge of the Bugs	Opinion	Superbugs	https://www.google.com/url?client=internal-element-cse&cx=016729079030925130795:opp53e_l4vm&q=https://www.thedailystar.net/op-ed/revenge-the-bugs-1233937&sa=U&ved=2ahUKEwjEl4ititHzAhVc63MBHS31B3oQFnoECAcQAQ&usg=AOvVaw0gl0uXDDwx_3__F2PJwIEr
Financial Express	28/11/2019	Use of antibiotics up in country, so is resistance	Report	Antibiotic Resistance	https://thefinancialexpress.com.bd/health/use-of-antibiotics-up-in-country-so-is-resistance-1574914633
প্রথম আলো	28/11/2014	যখন তখন অ্যান্টিবায়োটিক নয়	Report	Antibiotic Resistance	https://www.prothomalo.com/life/health/%E0%A6%AF%E0%A6%96%E0%A6%A8%E2%80%93%E0%A6%A4%E0%A6%96%E0%A6%A8-%E0%A6%85%E0%A7%8D%E0%A6%AF%E0%A6%BE%E0%A6%A8%E0%A7%8D%E0%A6%9F%E0%A6%BF%E0%A6%AC%E0%A6%BE%E0%A6%AF%E0%A6%BC%E0%A7%8B%E0%A6%9F%E0%A6%BF%E0%A6%95-%E0%A6%A8%E0%A6%AF%E0%A6%BC
Dhaka Tribune	28/05/2019	Study: Bangladesh among countries with highest concentrations of antibiotic river pollution	Report	Antimicrobial Resistance	https://www.google.com/url?client=internal-element-cse&cx=013008190423019679004:sev4qqxszgq&q=https://www.dhakatribune.com/bangladesh/nation/2019/05/28/bangladesh-among-countries-with-highest-concentrations-of-antibiotic-river-pollution&sa=U&ved=2ahUKEwj1gPzizcfzAhW3_XMBHTjuBMs4ChAWegQIAhAC&usg=AOvVaw1J5L67DBEf1bg72qQdke9k
Daily Sun	27/7/2017	Should you finish a course of antibiotics?	Report	Antibiotic Resistance	https://www.daily-sun.com/printversion/details/244048/Should-you-finish-a-course-of-antibiotics
Daily Star	2011-07-04	Drug Resistantant Superbugs	Opinion	Superbugs	https://www.google.com/url?client=internal-element-cse&cx=016729079030925130795:opp53e_l4vm&q=https://www.thedailystar.net/news-detail-180707&sa=U&ved=2ahUKEwjHxtzqjNHzAhVFjuYKHRYwD44QFnoECAcQAg&usg=AOvVaw0_w6YIBFRBy6DAWISBRk1W
Daily Star	27/2/2017	H7N9 bird flu virus might become drug-resistant: Experts	Report	Drug Resistance	https://www.google.com/url?client=internal-element-cse&cx=016729079030925130795:opp53e_l4vm&q=https://www.thedailystar.net/health/h7n9-virus-might-become-drug-resistant-experts-1368127&sa=U&ved=2ahUKEwjE0Nn0mNHzAhU48HMBHfIBBioQFnoECAcQAQ&usg=AOvVaw3QBn9JT2qASbbcVG0SFFXx
Daily Star	27/12/2015	Gonorrhoea 'could become untreatable'	Report	Antibiotic Resistance	https://www.google.com/url?client=internal-element-cse&cx=016729079030925130795:opp53e_l4vm&q=https://www.thedailystar.net/health/gonorrhoea-could-become-untreatable-192976&sa=U&ved=2ahUKEwjuq7vCitHzAhUZIbcAHQaEC1MQFnoECAgQAg&usg=AOvVaw018-vGgifkdxIc8YzVXKDD
Daily Star	15/7/2016	Global cooperation as a life-and-death issue	Opinion	Antibiotic Resistance	https://www.google.com/url?client=internal-element-cse&cx=016729079030925130795:opp53e_l4vm&q=https://www.thedailystar.net/op-ed/politics/global-cooperation-life-and-death-issue-1253938&sa=U&ved=2ahUKEwj37cbfktHzAhXSX3wKHbJ4ByEQFnoECAgQAQ&usg=AOvVaw1DiXj6rHBb022VNtQFW2js
Daily Star	2011-09-04	Proper use of antibiotics	Editorial	Rational use of Antibiotics	https://www.thedailystar.net/news-detail-180983
Daily Sun	27/12/2015	Gonorrhoea 'could become untreatable'	Report	Drug Resistance	https://www.daily-sun.com/post/102275/Gonorrhoea-could-become-untreatable
কালের কণ্ঠ	27/11/2019	৮২টি জীবাণু ওষুধেও মরছে না! মারাত্মক ঝুঁকিতে জনস্বাস্থ্য	Report	Antimicrobial Resistance	https://www.google.com/url?client=internal-element-cse&cx=partner-pub-0600503450204720:2337922458&q=https://www.kalerkantho.com/online/national/2019/11/27/844272&sa=U&ved=2ahUKEwjxjeKu2OLzAhWWzTgGHU02CQg4ChAWegQIAhAC&usg=AOvVaw2B0idzep5rqnAYCq-tuukF
Financial Express	27/07/2019	Milk sales plummet as studies find harmful elements in leading brands	Report	Superbugs	https://thefinancialexpress.com.bd/trade/milk-sales-plummet-as-studies-find-harmful-elements-in-leading-brands-1564215958
ইত্তেফাক	27/06/2019	যক্ষ্মার বিরুদ্ধে লড়াইয়ে ইউএসএআইডি ও স্বাস্থ্য মন্ত্রণালয়ের অংশীদারীত্ব বিবৃতি	Report	Drug Resistance	https://www.google.com/url?client=internal-element-cse&cx=partner-pub-5450504941871955:7774600085&q=https://www.ittefaq.com.bd/capital/65787/%25E0%25A6%25AF%25E0%25A6%2595%25E0%25A7%258D%25E0%25A6%25B7%25E0%25A7%258D%25E0%25A6%25AE%25E0%25A6%25BE%25E0%25A6%25B0-%25E0%25A6%25AC%25E0%25A6%25BF%25E0%25A6%25B0%25E0%25A7%2581%25E0%25A6%25A6%25E0%25A7%258D%25E0%25A6%25A7%25E0%25A7%2587-%25E0%25A6%25B2%…
Daily Observer	27/01/2021	Antimicrobial agents may endanger all advances of modern medicine: Hasina	Report	Antimicrobial Resistance	https://www.observerbd.com/news.php?id=296127
কালের কণ্ঠ	27/01/2021	অ্যান্টিবায়োটিকের যথেচ্ছ ব্যবহার বন্ধে প্রধানমন্ত্রীর ৬ প্রস্তাব	Report	Antimicrobial Resistance	https://www.google.com/url?client=internal-element-cse&cx=partner-pub-0600503450204720:2337922458&q=https://www.kalerkantho.com/print-edition/news/2021/01/27/999065&sa=U&ved=2ahUKEwjxjeKu2OLzAhWWzTgGHU02CQg4ChAWegQIBBAC&usg=AOvVaw338MnEqU4TzkxXVUg0bpO6
Daily Star	26/3/2017	Global rise of multidrug resistant TB threatens to derail progress	Report	Drug Resistance	https://www.google.com/url?client=internal-element-cse&cx=016729079030925130795:opp53e_l4vm&q=https://www.thedailystar.net/health/global-rise-multidrug-resistant-tb-threatens-derail-progress-1381312&sa=U&ved=2ahUKEwjn2OmNltHzAhXr63MBHQ8bBDYQFnoECAAQAg&usg=AOvVaw1D3_w-TalZM2bNBIeDbzmJ
কালের কণ্ঠ	26/08/2021	বিশ্বনেতাদেরকে প্রধানমন্ত্রী	Report	Antibiotic Resistance	https://www.google.com/url?client=internal-element-cse&cx=partner-pub-0600503450204720:2337922458&q=https://www.kalerkantho.com/print-edition/editorial/2021/08/26/1066936&sa=U&ved=2ahUKEwj38L-B2OLzAhVa7XMBHRzrCqgQFnoECAIQAg&usg=AOvVaw0gxAP8wkO3XgAc1z05E_WW
ইত্তেফাক	26/08/2019	ছড়িয়ে পড়ছে ওষুধ প্রতিরোধী নতুন সুপারবাগ, মহামারির আশঙ্কা	Report	Superbugs	https://www.google.com/url?client=internal-element-cse&cx=partner-pub-5450504941871955:7774600085&q=https://www.ittefaq.com.bd/scienceandtechnology/82793/%25E0%25A6%259B%25E0%25A6%25A1%25E0%25A6%25BC%25E0%25A6%25BF%25E0%25A6%25AF%25E0%25A6%25BC%25E0%25A7%2587-%25E0%25A6%25AA%25E0%25A6%25A1%25E0%25A6%25BC%25E0%25A6%259B%25E0%25A7%2587-%25E0%25A6%2593%25E0%25A6%25B7%25E0%25A7%2581%25E0%25A6%25A7-%2…
Daily Star	2010-10-07	Combating the emerging threat of drug resistant tuberculosis (TB)	Opinion	Drug Resistance	https://www.google.com/url?client=internal-element-cse&cx=016729079030925130795:opp53e_l4vm&q=https://www.thedailystar.net/news-detail-146092&sa=U&ved=2ahUKEwjXovnrmdHzAhWt7XMBHQZjCnUQFnoECAIQAg&usg=AOvVaw03Lm6qlk5TPu459LWbr9lC
Daily Sun	26/01/2021	PM places six proposals before world to stop random use of antibiotics	Report	Antimicrobial Resistance	https://www.daily-sun.com/post/532085/PM-places-six-proposals-before-world-to-stop-random-use-of-antibiotics
Financial Express	26/01/2021	AMR may endanger all advances of modern medicine, says PM	Report	Antimicrobial Resistance	https://thefinancialexpress.com.bd/national/amr-may-endanger-all-advances-of-modern-medicine-says-pm-1611671025
Daily Observer	26/01/2021	PM places six proposals before world to stop random use of antibiotics	Report	Antibiotic Resistance	https://www.observerbd.com/news.php?id=296047
Daily Star	2017-07-07	Finding the superbug, the invincible bacteria	Opinion	Superbugs	https://www.google.com/url?client=internal-element-cse&cx=016729079030925130795:opp53e_l4vm&q=https://www.thedailystar.net/star-weekend/spotlight/antibiotic-resistance-real-and-we-caused-it-1429225&sa=U&ved=2ahUKEwiE-9H8nNHzAhWVH7cAHcdqDVkQFnoECAAQAQ&usg=AOvVaw17gn56_o5T6C02bteIbEqT
Daily Star	2011-09-04	When healer turns into killer	Opinion	Infectious Disease	https://www.google.com/url?client=internal-element-cse&cx=016729079030925130795:opp53e_l4vm&q=https://www.thedailystar.net/news-detail-180993&sa=U&ved=2ahUKEwje4NPDudHzAhUVgOYKHVqHDjkQFnoECAgQAg&usg=AOvVaw0mhqsC_GhNstppJP7DIojW
ইত্তেফাক	26/01/2021	অ্যান্টিবায়োটিকের যত্রতত্র ব্যবহার বন্ধে প্রধানমন্ত্রীর ৬ প্রস্তাব	Report	Antimicrobial Resistance	https://www.google.com/url?client=internal-element-cse&cx=partner-pub-5450504941871955:7774600085&q=https://www.ittefaq.com.bd/national/217504/%25E0%25A6%2585%25E0%25A7%258D%25E0%25A6%25AF%25E0%25A6%25BE%25E0%25A6%25A8%25E0%25A7%258D%25E0%25A6%259F%25E0%25A6%25BF%25E0%25A6%25AC%25E0%25A6%25BE%25E0%25A7%259F%25E0%25A7%258B%25E0%25A6%259F%25E0%25A6%25BF%25E0%25A6%2595%25E0%25A7%2587%25E0%25A6%25B0-…
Daily Sun	25/7/2016	Drug combo may help fight antibiotic resistance	Report	Antibiotic Resistance	https://www.google.com/url?sa=t&rct=j&q=&esrc=s&source=web&cd=&cad=rja&uact=8&ved=2ahUKEwjCtoGh59PzAhU14jgGHXhyDQ0QFnoECAoQAQ&url=https%3A%2F%2Fwww.daily-sun.com%2Famp%2Fpost%2F153496&usg=AOvVaw1RRdid5serdmwDsWQ52vp1
Daily Star	25/11/2019	Life saving antibiotics : Bacteria become more resistant	Report	Antibiotic Resistance	https://www.google.com/url?client=internal-element-cse&cx=016729079030925130795:opp53e_l4vm&q=https://www.thedailystar.net/frontpage/news/life-saving-antibiotics-bacteria-become-more-resistant-1831579&sa=U&ved=2ahUKEwiblIegksfzAhVkzjgGHdwJCpUQFnoECAgQAg&usg=AOvVaw2j6FI1363gl7vTJ51owKcA
Dhaka Tribune	25/10/2019	Antibiotic resistance: researchers have directly proven that bacteria can change shape inside humans to avoid antibiotics	Report	Antibiotic Resistance	https://www.google.com/url?client=internal-element-cse&cx=013008190423019679004:sev4qqxszgq&q=https://www.dhakatribune.com/feature/2019/10/25/antibiotic-resistance-researchers-have-directly-proven-that-bacteria-can-change-shape-inside-humans-to-avoid-antibiotics&sa=U&ved=2ahUKEwjIlJGV1MfzAhVS63MBHZeQCDYQFnoECAUQAg&usg=AOvVaw3vUsWpOSCx6W5OnmDqB0PB
ইত্তেফাক	25/04/2019	ব্যবস্থাপত্র ছাড়া অ্যান্টিবায়োটিক বিক্রি বন্ধে ব্যবস্থা নিতে নির্দেশ	Report	Antibiotic Resistance	https://www.google.com/url?client=internal-element-cse&cx=partner-pub-5450504941871955:7774600085&q=https://www.ittefaq.com.bd/court/48701/%25E0%25A6%25AC%25E0%25A7%258D%25E0%25A6%25AF%25E0%25A6%25AC%25E0%25A6%25B8%25E0%25A7%258D%25E0%25A6%25A5%25E0%25A6%25BE%25E0%25A6%25AA%25E0%25A6%25A4%25E0%25A7%258D%25E0%25A6%25B0-%25E0%25A6%259B%25E0%25A6%25BE%25E0%25A7%259C%25E0%25A6%25BE-%25E0%25A6%2585%25…
জনকণ্ঠ	25/04/2019	নিবন্ধিত চিকিৎসকের প্রেসক্রিপশনি ছাড়া অ্যান্টিবায়োটিক বিক্রি নয় ॥ হাইকোর্ট	Report	Superbugs	https://www.google.com/url?client=internal-element-cse&cx=partner-pub-8452291047086265:6mljiyek51q&q=https://www.dailyjanakantha.com/details/article/418149/%25E0%25A6%25A8%25E0%25A6%25BF%25E0%25A6%25AC%25E0%25A6%25A8%25E0%25A7%258D%25E0%25A6%25A7%25E0%25A6%25BF%25E0%25A6%25A4-%25E0%25A6%259A%25E0%25A6%25BF%25E0%25A6%2595%25E0%25A6%25BF%25E0%25A7%258E%25E0%25A6%25B8%25E0%25A6%2595%25E0%25A7%2587%2…
Daily Sun	24/7/2016	Drug combo may help fight antibiotic resistance	Report	Antibiotic Resistance	https://www.daily-sun.com/amp/post/153496
Daily Star	24/4/2010	Changing the ways to fight malaria	Report	Drug Resistance	https://www.google.com/url?client=internal-element-cse&cx=016729079030925130795:opp53e_l4vm&q=https://www.thedailystar.net/news-detail-135610&sa=U&ved=2ahUKEwiKks-jutHzAhUj7XMBHaBZCO4QFnoECAIQAg&usg=AOvVaw0ot0Bm7F-_idGi5wqVWNXO
Dhaka Tribune	24/3/2017	Tuberculosis cases in Bangladesh increasing	Report	Drug Resistance	https://www.google.com/url?client=internal-element-cse&cx=013008190423019679004:sev4qqxszgq&q=https://www.dhakatribune.com/bangladesh/2017/03/24/tuberculosis-cases-bangladesh-increasing&sa=U&ved=2ahUKEwj3ksGT7tHzAhUP4zgGHTaFDigQFnoECAAQAg&usg=AOvVaw26ox_SgzezGeTDeWl-rXJJ
Daily Star	30/3/2017	Combating the global threat to public health	Opinion	Antibiotic Resistance	https://www.google.com/url?client=internal-element-cse&cx=016729079030925130795:opp53e_l4vm&q=https://www.thedailystar.net/perspective/combating-the-global-threat-public-health-1383304&sa=U&ved=2ahUKEwiY7sn9vdHzAhVY4HMBHRqKD2AQFnoECAEQAQ&usg=AOvVaw1lF-U4h9c8aupz_b8tE3y1
Daily Star	24/2/2015	Drug- resistant malaria ‘huge threat’	Report	Drug Resistance	https://www.google.com/url?client=internal-element-cse&cx=016729079030925130795:opp53e_l4vm&q=https://www.thedailystar.net/top-news/drug-resistant-malaria-huge-threat%25E2%2580%2599-3683&sa=U&ved=2ahUKEwi4-I_amNHzAhX57HMBHZoCDP0QFnoECAUQAQ&usg=AOvVaw17p_g-RgWSMBZteIBjXePz
Asian Age	24/12/2020	Indiscriminate use of antibiotics poses high health risks	Report	Antibiotic Resistance	https://www.google.com/url?client=internal-element-cse&cx=000453455338692235557:crelnciehpy&q=https://dailyasianage.com/news/250514/indiscriminate-use--of-antibiotics-poses-high-health-risks&sa=U&ved=2ahUKEwjvwsK35uDzAhX-8HMBHSR8AR0QFnoECAQQAg&usg=AOvVaw0jwMe-6IysPkxQ4p5tHC4p
কালের কণ্ঠ	24/11/2019	মানুষের জন্য ভয়ানক সমস্যা হয়ে উঠছে অ্যান্টিবায়োটিক	Report	Antibiotic Resistance	https://www.google.com/url?client=internal-element-cse&cx=partner-pub-0600503450204720:2337922458&q=https://www.kalerkantho.com/online/national/2019/11/24/842949&sa=U&ved=2ahUKEwj9sK658-LzAhWy9nMBHYtLBpo4ChAWegQIBBAC&usg=AOvVaw0FEHzotCRPLjHrp72BoYrL
Daily Sun	24/11/2016	Predatory bacteria 'wipe out superbugs'	Report	Superbugs	https://www.daily-sun.com/post/186576/Predatory-bacteria-wipe-out-superbugs
Daily Star	2019-08-04	A big cause for health concern in Bangladesh	Opinion	Antimicrobial Resistance	https://www.google.com/url?client=internal-element-cse&cx=016729079030925130795:opp53e_l4vm&q=https://www.thedailystar.net/frontpage/news/big-cause-health-concern-1726648&sa=U&ved=2ahUKEwjKoYjs-8bzAhVjgdgFHfsmABQQFnoECAMQAg&usg=AOvVaw1xS-rIFHyWSDmSkF74-763
Daily Star	30/08/2021	Use of Antibiotics rampant, careless	Opinion	Antimicrobial Resistance	https://www.google.com/url?client=internal-element-cse&cx=016729079030925130795:opp53e_l4vm&q=https://www.thedailystar.net/health/disease/coronavirus/news/use-antibiotics-rampant-careless-2164031&sa=U&ved=2ahUKEwi15r2g_8bzAhWFxDgGHRUZDXIQFnoECAIQAg&usg=AOvVaw2s4jCHWbMNnv3hS0Hy_bTx
Daily Observer	24/08/2021	PM for partnership in investment to contain antimicrobial resistance	Report	Antimicrobial Resistance	https://www.observerbd.com/news.php?id=327922
Daily Star	2021-04-09	Will the next pandemic be caused by Antibiotic Resistance?	Opinion	Antibiotic Resistance	https://www.google.com/url?client=internal-element-cse&cx=016729079030925130795:opp53e_l4vm&q=https://www.thedailystar.net/star-multimedia/news-multimedia/news/will-the-next-pandemic-be-caused-antibiotic-resistance-2168346&sa=U&ved=2ahUKEwiFqZOEhcfzAhV2zDgGHVTqDloQFnoECAgQAg&usg=AOvVaw1WAUaoD7GN6Pbn5IHRatUZ
Dhaka Tribune	24/04/2019	Superbugs linked to 80% of deaths in Bangladeshi ICUs	Report	Superbugs	https://www.google.com/url?client=internal-element-cse&cx=013008190423019679004:sev4qqxszgq&q=https://www.dhakatribune.com/health/2019/04/24/superbugs-linked-to-80-of-deaths-in-bangladeshi-icus&sa=U&ved=2ahUKEwiQt97Kr8fzAhVQ8XMBHW52AwsQFnoECAQQAg&usg=AOvVaw2AWXwo3m6tEcbLPOBca7Ae
ইত্তেফাক	24/04/2019	বাংলাদেশের আইসিইউতে ৮০ শতাংশ মারা যায় সুপারবাগে	Report	Superbugs	https://www.google.com/url?client=internal-element-cse&cx=partner-pub-5450504941871955:7774600085&q=https://www.ittefaq.com.bd/national/48387/%25E0%25A6%25AC%25E0%25A6%25BE%25E0%25A6%2582%25E0%25A6%25B2%25E0%25A6%25BE%25E0%25A6%25A6%25E0%25A7%2587%25E0%25A6%25B6%25E0%25A7%2587%25E0%25A6%25B0-%25E0%25A6%2586%25E0%25A6%2587%25E0%25A6%25B8%25E0%25A6%25BF%25E0%25A6%2587%25E0%25A6%2589%25E0%25A6%25A4%…
ইত্তেফাক	24/04/2019	প্রেসক্রিপশন ছাড়া অ্যান্টিবায়োটিক বিক্রি না করতে রিট	Report	Superbugs	https://www.google.com/url?client=internal-element-cse&cx=partner-pub-5450504941871955:7774600085&q=https://www.ittefaq.com.bd/court/48365/%25E0%25A6%25AA%25E0%25A7%258D%25E0%25A6%25B0%25E0%25A7%2587%25E0%25A6%25B8%25E0%25A6%2595%25E0%25A7%258D%25E0%25A6%25B0%25E0%25A6%25BF%25E0%25A6%25AA%25E0%25A6%25B6%25E0%25A6%25A8-%25E0%25A6%259B%25E0%25A6%25BE%25E0%25A7%259C%25E0%25A6%25BE-%25E0%25A6%2585%25…
Dhaka Tribune	23/9/2017	Malaria warning as resistant strain spreads to Vietnam	Report	Drug Resistance	https://www.google.com/url?client=internal-element-cse&cx=013008190423019679004:sev4qqxszgq&q=https://www.dhakatribune.com/feature/health-wellness/2017/09/23/malaria-warning-resistant-strain-spreads-vietnam&sa=U&ved=2ahUKEwifgIHX79HzAhVYwTgGHRaaD_oQFnoECAYQAg&usg=AOvVaw0sd6IqtHGu_rjKIj2qvFrT
Daily Star	2019-07-04	Overuse of antibiotics increases the risk of bacterial resistance	Opinion	Rational use of Antibiotics	https://www.google.com/url?client=internal-element-cse&cx=016729079030925130795:opp53e_l4vm&q=https://www.thedailystar.net/opinion/interviews/news/overuse-antibiotics-increases-the-risk-bacterial-resistance-1725826&sa=U&ved=2ahUKEwiSh9nyk8fzAhWaIbcAHeUyC7o4ChAWegQICBAB&usg=AOvVaw0-fpX-b8IDdIyEYqtaywd8
যুগান্তর	23/4/2018	অবশেষে ‘সুপার গনোরিয়ায়’ আক্রান্ত ব্যক্তি সুস্থ	Report	Antibiotic Resistance	https://www.google.com/url?client=internal-element-cse&cx=016108874041491943737:xdrx5qcrkpc&q=https://www.jugantor.com/international/41480/%25E0%25A6%2585%25E0%25A6%25AC%25E0%25A6%25B6%25E0%25A7%2587%25E0%25A6%25B7%25E0%25A7%2587-%25E0%25A6%25B8%25E0%25A7%2581%25E0%25A6%25AA%25E0%25A6%25BE%25E0%25A6%25B0-%25E0%25A6%2597%25E0%25A6%25A8%25E0%25A7%258B%25E0%25A6%25B0%25E0%25A6%25BF%25E0%25A6%25AF%25…
Daily Star	23/11/2020	Antimicrobial resistance more severe threat than covid-19	Report	Antimicrobial Resistance	https://www.thedailystar.net/city/news/antimicrobial-resistance-more-severe-threat-covid-19-coming-years-1999573
Dhaka Tribune	2017-12-12	A universal good	Opinion	Antimicrobial Resistance	https://www.google.com/url?client=internal-element-cse&cx=013008190423019679004:sev4qqxszgq&q=https://www.dhakatribune.com/opinion/op-ed/2017/12/12/a-universal-good&sa=U&ved=2ahUKEwjA3_vC4NHzAhU9yzgGHZMFB9EQFnoECAIQAg&usg=AOvVaw1EAgAFVStGGBMUF1SHp5DS
Dhaka Tribune	21/3/2017	An essential ally	Opinion	Antimicrobial Resistance	https://www.google.com/url?client=internal-element-cse&cx=013008190423019679004:sev4qqxszgq&q=https://www.dhakatribune.com/opinion/op-ed/2017/03/21/an-essential-ally&sa=U&ved=2ahUKEwiEh8Sb4dHzAhW64zgGHTSsB_8QFnoECAcQAg&usg=AOvVaw04YfZSkK2dcZrjTNcBzk8c
Financial Express	23/10/2017	Patients need rest, not antibiotics, say UK health officials	Report	Drug Resistance	https://thefinancialexpress.com.bd/health/patients-need-rest-not-antibiotics-say-uk-health-officials-1508779664
Dhaka Tribune	23/10/2013	Tuberculosis killed 1.3 million last year: WHO	Report	Drug Resistance	https://www.google.com/url?client=internal-element-cse&cx=013008190423019679004:sev4qqxszgq&q=https://www.dhakatribune.com/uncategorized/2013/10/23/tuberculosis-killed-1-3-million-last-year-who&sa=U&ved=2ahUKEwiaspug89HzAhXIyzgGHR_6Cu8QFnoECAEQAg&usg=AOvVaw3YK2e4La4AXTl46VzCx6EU
জনকণ্ঠ	23/04/2019	বাংলাদেশের আইসিইউতে ৮০ ভাগ মৃত্যুর কারণ সুপারবাগ!	Report	Superbugs	https://www.google.com/url?client=internal-element-cse&cx=partner-pub-8452291047086265:6mljiyek51q&q=https://www.dailyjanakantha.com/details/article/417692/%25E0%25A6%25AC%25E0%25A6%25BE%25E0%25A6%2582%25E0%25A6%25B2%25E0%25A6%25BE%25E0%25A6%25A6%25E0%25A7%2587%25E0%25A6%25B6%25E0%25A7%2587%25E0%25A6%25B0-%25E0%25A6%2586%25E0%25A6%2587%25E0%25A6%25B8%25E0%25A6%25BF%25E0%25A6%2587%25E0%25A6%2589%2…
Daily Star	22/9/2013	Taking action to conserve life-saving medicine	Report	Antibiotic Resistance	https://www.google.com/url?client=internal-element-cse&cx=016729079030925130795:opp53e_l4vm&q=https://www.thedailystar.net/news/taking-action-to-conserve-life-saving-medicine&sa=U&ved=2ahUKEwjQnvqgi9HzAhUL7XMBHat4CdsQFnoECAcQAg&usg=AOvVaw29FcRCkHPfLy71ULCd1Jqi
Dhaka Tribune	22/3/2018	Experts: MDR TB still poses significant threat to Bangladesh	Report	Drug Resistance	https://www.google.com/url?client=internal-element-cse&cx=013008190423019679004:sev4qqxszgq&q=https://www.dhakatribune.com/health/2018/03/22/experts-mdr-tb-threat-bangladesh&sa=U&ved=2ahUKEwjBlceO9NHzAhU5FbcAHbqSBpsQFnoECAMQAg&usg=AOvVaw2qD1ZAD9nBRdGdvt7oq7DZ
Daily Star	22/12/2010	Abuse of antibiotics increases vulnerability	Report	Antibiotic Resistance	https://www.google.com/url?client=internal-element-cse&cx=016729079030925130795:opp53e_l4vm&q=https://www.thedailystar.net/news-detail-166921&sa=U&ved=2ahUKEwj2z7qWjdHzAhWH7nMBHW_XB9YQFnoECAYQAg&usg=AOvVaw2REzNUMuemMG0phAMV4qG-
প্রথম আলো	22/09/2021	নিউমোনিয়ায়ও কার্যকারিতা কমেছে অ্যান্টিবায়োটিকের	Report	Antibiotic Resistance	https://www.prothomalo.com/bangladesh/%E0%A6%A8%E0%A6%BF%E0%A6%89%E0%A6%AE%E0%A7%8B%E0%A6%A8%E0%A6%BF%E0%A7%9F%E0%A6%BE%E0%A7%9F%E0%A6%93-%E0%A6%95%E0%A6%BE%E0%A6%B0%E0%A7%8D%E0%A6%AF%E0%A6%95%E0%A6%BE%E0%A6%B0%E0%A6%BF%E0%A6%A4%E0%A6%BE-%E0%A6%95%E0%A6%AE%E0%A7%87%E0%A6%9B%E0%A7%87-%E0%A6%85%E0%A7%8D%E0%A6%AF%E0%A6%BE%E0%A6%A8%E0%A7%8D%E0%A6%9F%E0%A6%BF%E0%A6%AC%E0%A6%BE%E0%A7%9F%E0%A7%8B%E0%A6%…
Daily Sun	21/9/2016	Global pledge to stamp out drug-resistant infections	Report	Drug Resistance	http://www.daily-sun.com/post/168546/Global-pledge-to-stamp-out-drugresistant-infections
Dhaka Tribune	15/6/2015	Are you hurting your immune system?	Opinion	Antibiotic Resistance	https://www.google.com/url?client=internal-element-cse&cx=013008190423019679004:sev4qqxszgq&q=https://www.dhakatribune.com/uncategorized/2015/06/15/are-you-hurting-your-immune-system&sa=U&ved=2ahUKEwj26aqN7NHzAhWT63MBHRgvBoQQFnoECAIQAg&usg=AOvVaw1iMnpwIZynzVBqU8Im0hgR
Dhaka Tribune	29/8/2017	Make medicine accessible to all	Opinion	Antimicrobial Resistance	https://www.google.com/url?client=internal-element-cse&cx=013008190423019679004:sev4qqxszgq&q=https://www.dhakatribune.com/opinion/2017/08/29/make-medicine-accessible&sa=U&ved=2ahUKEwjz_LOY7dHzAhUuyjgGHWnxA84QFnoECAcQAQ&usg=AOvVaw3v3vtz3waoyeHy5us5_6My
Daily Star	21/9/2014	Tackling drug resistant TB in Bangladesh	Report	Drug Resistance	https://www.google.com/url?client=internal-element-cse&cx=016729079030925130795:opp53e_l4vm&q=https://www.thedailystar.net/tackling-drug-resistant-tb-in-bangladesh-42554&sa=U&ved=2ahUKEwi1rI2rl9HzAhWb8XMBHaqJCtg4FBAWegQIARAC&usg=AOvVaw3WSPdD_qG68_j_hgsNq0X4
প্রথম আলো	21/5/2017	হাজার গুণ শক্তিশালী অ্যান্টিবায়োটিক	Report	Antibiotic Resistance	https://www.prothomalo.com/education/science-tech/%E0%A6%B9%E0%A6%BE%E0%A6%9C%E0%A6%BE%E0%A6%B0-%E0%A6%97%E0%A7%81%E0%A6%A3-%E0%A6%B6%E0%A6%95%E0%A7%8D%E0%A6%A4%E0%A6%BF%E0%A6%B6%E0%A6%BE%E0%A6%B2%E0%A7%80-%E0%A6%85%E0%A7%8D%E0%A6%AF%E0%A6%BE%E0%A6%A8%E0%A7%8D%E0%A6%9F%E0%A6%BF%E0%A6%AC%E0%A6%BE%E0%A7%9F%E0%A7%87%E0%A6%BE%E0%A6%9F%E0%A6%BF%E0%A6%95
Daily Star	21/2/2015	Malaria on Myanmar-India border is 'huge threat'	Report	Drug Resistance	https://www.google.com/url?client=internal-element-cse&cx=016729079030925130795:opp53e_l4vm&q=https://www.thedailystar.net/world/malaria-myanmar-india-border-huge-threat-3087&sa=U&ved=2ahUKEwjSu_KEvNHzAhUk_XMBHY62DKEQFnoECAUQAQ&usg=AOvVaw2QBcU4w8PBkaWqgygesLRG
Asian Age	21/11/2020	Hasina seeks global action	Report	Antibiotic Resistance	https://www.google.com/url?client=internal-element-cse&cx=000453455338692235557:crelnciehpy&q=https://dailyasianage.com/news/247705/hasina-seeks--global-action&sa=U&ved=2ahUKEwjvwsK35uDzAhX-8HMBHSR8AR0QFnoECAEQAg&usg=AOvVaw0UlB4IWiR21cBKOI7YETMu
যুগান্তর	21/11/2020	অ্যান্টিবায়োটিক আরেক স্বাস্থ্যঝুঁকি তৈরি করছে	Report	Antimicrobial Resistance	https://www.google.com/url?client=internal-element-cse&cx=016108874041491943737:xdrx5qcrkpc&q=https://www.jugantor.com/todays-paper/second-edition/366775/%25E0%25A6%2585%25E0%25A7%258D%25E0%25A6%25AF%25E0%25A6%25BE%25E0%25A6%25A8%25E0%25A7%258D%25E0%25A6%259F%25E0%25A6%25BF%25E0%25A6%25AC%25E0%25A6%25BE%25E0%25A7%259F%25E0%25A7%258B%25E0%25A6%259F%25E0%25A6%25BF%25E0%25A6%2595-%25E0%25A6%2586%25E…
কালের কণ্ঠ	21/11/2020	‘অ্যান্টিমাইক্রোবায়াল রেজিস্ট্যান্স বিশ্বের জন্য আরেক স্বাস্থ্যঝুঁকি’	Report	Antimicrobial Resistance	https://www.google.com/url?client=internal-element-cse&cx=partner-pub-0600503450204720:2337922458&q=https://www.kalerkantho.com/online/national/2020/11/21/977941&sa=U&ved=2ahUKEwivotm70-LzAhXFyDgGHb5sDS8QFnoECAgQAg&usg=AOvVaw09SJ80VkmsM7G7YCajvJaA
Daily Star	21/09/2021	An enemy of our own making	Report	Antibiotic Resistance	https://www.google.com/url?client=internal-element-cse&cx=016729079030925130795:opp53e_l4vm&q=https://www.thedailystar.net/news/bangladesh/news/enemy-our-own-making-2180616&sa=U&ved=2ahUKEwibtayoh8fzAhWwIbcAHV4UA04QFnoECAcQAg&usg=AOvVaw0WrPcMoab0aIyu3AxPLxE3
Dhaka Tribune	2021-06-05	ED : The fight against Antimicrobial Resistance	Editorial	Antimicrobial Resistance	https://www.google.com/url?client=internal-element-cse&cx=013008190423019679004:sev4qqxszgq&q=https://www.dhakatribune.com/opinion/editorial/2021/05/06/ed-the-fight-against-antimicrobial-resistance&sa=U&ved=2ahUKEwjCv8b_q8fzAhWWzjgGHU99D68QFnoECAIQAg&usg=AOvVaw1b6tg9R9ewai4ZiErAW3lj
Dhaka Tribune	21/06/2021	OP-ED : Too many doses of our own medicine	Opinion	Antibiotic Resistance	https://www.google.com/url?client=internal-element-cse&cx=013008190423019679004:sev4qqxszgq&q=https://www.dhakatribune.com/opinion/op-ed/2021/06/21/op-ed-too-many-doses-of-our-own-medicine&sa=U&ved=2ahUKEwiQt97Kr8fzAhVQ8XMBHW52AwsQFnoECAgQAg&usg=AOvVaw0pTr1p9AxX9CwDDcA0n1H5
কালের কণ্ঠ	21/05/2016	সুপারবাগ : অ্যান্টিবায়োটিক্স যাকে রুখতে পারে না	Report	Superbugs	https://www.google.com/url?client=internal-element-cse&cx=partner-pub-0600503450204720:2337922458&q=https://www.kalerkantho.com/online/miscellaneous/2016/05/21/361068&sa=U&ved=2ahUKEwiY-ZeO4eLzAhUe4zgGHYxmBsoQFnoECAYQAg&usg=AOvVaw2rN8o6QvfdcGL9Xid9m3Yj
Daily Sun	20/5/2018	Experts for action against substandard and date-expired drugs	Report	Drug Resistance	https://www.daily-sun.com/post/307876/Experts-for-action-against-substandard-and-dateexpired-drugs-
Daily Star	20/3/2010	Drug-resistant tuberculosis now at record levels	Report	Drug Resistance	https://www.google.com/url?client=internal-element-cse&cx=016729079030925130795:opp53e_l4vm&q=https://www.thedailystar.net/news-detail-130768&sa=U&ved=2ahUKEwiU3vX6mtHzAhUVjeYKHU1JA_AQFnoECAQQAg&usg=AOvVaw1aLF9tTRjYRpIyrES9jBco
Dhaka Tribune	20/12/2013	FDA doubts the benefits of ‘antibacterial’ soap and thinks it may be harmful	Report	Antibiotic Resistance	https://www.google.com/url?client=internal-element-cse&cx=013008190423019679004:sev4qqxszgq&q=https://www.dhakatribune.com/uncategorized/2013/12/20/fda-doubts-the-benefits-of-antibacterial-soap-and-thinks-it-may-be-harmful&sa=U&ved=2ahUKEwjA6MrR6tHzAhWf73MBHQSXBx4QFnoECAIQAg&usg=AOvVaw3oSmBGiIXs0C6pGLt8HJ-f
Financial Express	20/11/2020	PM calls for global effort to fight ‘ominous’ development of antibiotic resistance	Report	Antibiotic Resistance	https://thefinancialexpress.com.bd/national/pm-calls-for-global-effort-to-fight-ominous-development-of-antibiotic-resistance-1605887573
ইত্তেফাক	20/11/2020	অ্যান্টিবায়োটিকের কার্যকারিতা হারানো আরও বড় বিপর্যয় আনতে পারে : প্রধানমন্ত্রী	Report	Antimicrobial Resistance	https://www.google.com/url?client=internal-element-cse&cx=partner-pub-5450504941871955:7774600085&q=https://www.ittefaq.com.bd/national/200610/%25E2%2580%258C%25E0%25A6%2585%25E0%25A7%258D%25E0%25A6%25AF%25E0%25A6%25BE%25E0%25A6%25A8%25E0%25A7%258D%25E0%25A6%259F%25E0%25A6%25BF%25E0%25A6%25AE%25E0%25A6%25BE%25E0%25A6%2587%25E0%25A6%2595%25E0%25A7%258D%25E0%25A6%25B0%25E0%25A7%258B%25E0%25A6%25AC%…
জনকণ্ঠ	20/05/2016	প্রতি তিন সেকেন্ডে একজনের মৃত্যু ঘটবে সুপারবাগে	Report	Superbugs	https://www.google.com/url?client=internal-element-cse&cx=partner-pub-8452291047086265:6mljiyek51q&q=https://www.dailyjanakantha.com/details/article/192282/%25E0%25A6%25AA%25E0%25A7%258D%25E0%25A6%25B0%25E0%25A6%25A4%25E0%25A6%25BF-%25E0%25A6%25A4%25E0%25A6%25BF%25E0%25A6%25A8-%25E0%25A6%25B8%25E0%25A7%2587%25E0%25A6%2595%25E0%25A7%2587%25E0%25A6%25A8%25E0%25A7%258D%25E0%25A6%25A1%25E0%25A7%2587-…
Daily Star	19/5/2016	Superbugs will 'kill every three seconds'	Report	Superbugs	https://www.google.com/url?client=internal-element-cse&cx=016729079030925130795:opp53e_l4vm&q=https://www.thedailystar.net/health/superbugs-will-kill-every-three-seconds-1226365&sa=U&ved=2ahUKEwi06MioiNHzAhW-73MBHVHBCrcQFnoECAUQAg&usg=AOvVaw04LH3cTtprIRK64zI-bMfU
Daily Sun	19/5/2016	Superbugs will 'kill every three seconds'	Report	Superbugs	https://www.daily-sun.com/post/137472/Superbugs-will-kill-every-three-seconds
প্রথম আলো	19/2/2017	অ্যান্টিবায়োটিকের অকার্যকারিতায় জনস্বাস্থ্য সমস্যা	Report	Antibiotic Resistance	https://www.prothomalo.com/bangladesh/%E0%A6%85%E0%A7%8D%E0%A6%AF%E0%A6%BE%E0%A6%A8%E0%A7%8D%E0%A6%9F%E0%A6%BF%E0%A6%AC%E0%A6%BE%E0%A6%AF%E0%A6%BC%E0%A7%8B%E0%A6%9F%E0%A6%BF%E0%A6%95%E0%A7%87%E0%A6%B0-%E0%A6%85%E0%A6%95%E0%A6%BE%E0%A6%B0%E0%A7%8D%E0%A6%AF%E0%A6%95%E0%A6%BE%E0%A6%B0%E0%A6%BF%E0%A6%A4%E0%A6%BE%E0%A7%9F-%E0%A6%9C%E0%A6%A8%E0%A6%B8%E0%A7%8D%E0%A6%AC%E0%A6%BE%E0%A6%B8%E0%A7%8D%E0%A6%A…
যুগান্তর	19/12/2017	কার্যকারিতা হারিয়ে ফেলছে অ্যান্টিবায়োটিক	Report	Antibiotic Resistance	https://www.google.com/url?client=internal-element-cse&cx=016108874041491943737:xdrx5qcrkpc&q=https://www.jugantor.com/news-archive/today-print-edition/protimoncho/2017/12/19/180703&sa=U&ved=2ahUKEwjJoOz5wtHzAhUh7nMBHYZMCsIQFnoECAIQAg&usg=AOvVaw1ILhD3CIHzVEv4ffg8Tqxn
যুগান্তর	19/12/2017	জীবাণুগুলো অ্যান্টিবায়োটিক সহনশীল হয়ে পড়ে : ডা. সানিয়া তাহমিনা	Report	Antibiotic Resistance	https://www.google.com/url?client=internal-element-cse&cx=016108874041491943737:xdrx5qcrkpc&q=https://www.jugantor.com/news-archive/today-print-edition/protimoncho/2017/12/19/180705&sa=U&ved=2ahUKEwja7e35w9HzAhVN8HMBHUqRBcEQFnoECAEQAg&usg=AOvVaw1qK5_qMegX-ioI9zXb_dk5
প্রথম আলো	19/12/2016	ব্যবস্থাপত্র ছাড়া অ্যান্টিবায়োটিক বিক্রি নয়	Report	Antibiotic Resistance	https://www.prothomalo.com/bangladesh/%E0%A6%AC%E0%A7%8D%E0%A6%AF%E0%A6%AC%E0%A6%B8%E0%A7%8D%E0%A6%A5%E0%A6%BE%E0%A6%AA%E0%A6%A4%E0%A7%8D%E0%A6%B0-%E0%A6%9B%E0%A6%BE%E0%A7%9C%E0%A6%BE-%E0%A6%85%E0%A7%8D%E0%A6%AF%E0%A6%BE%E0%A6%A8%E0%A7%8D%E0%A6%9F%E0%A6%BF%E0%A6%AC%E0%A6%BE%E0%A7%9F%E0%A7%8B%E0%A6%9F%E0%A6%BF%E0%A6%95-%E0%A6%AC%E0%A6%BF%E0%A6%95%E0%A7%8D%E0%A6%B0%E0%A6%BF-%E0%A6%A8%E0%A7%9F
যুগান্তর	19/11/2018	অতিরিক্ত ওষুধ সেবনে ভয়ঙ্কর বিপদ	Report	Antibiotic Resistance	https://www.google.com/url?client=internal-element-cse&cx=016108874041491943737:xdrx5qcrkpc&q=https://www.jugantor.com/lifestyle/113537/%25E0%25A6%2585%25E0%25A6%25A4%25E0%25A6%25BF%25E0%25A6%25B0%25E0%25A6%25BF%25E0%25A6%2595%25E0%25A7%258D%25E0%25A6%25A4-%25E0%25A6%2593%25E0%25A6%25B7%25E0%25A7%2581%25E0%25A6%25A7-%25E0%25A6%25B8%25E0%25A7%2587%25E0%25A6%25AC%25E0%25A6%25A8%25E0%25A7%2587-%25E0…
Daily Star	19/11/2015	World on cusp of 'post-antibiotic era'	Report	Antibiotic Resistance	https://www.google.com/url?client=internal-element-cse&cx=016729079030925130795:opp53e_l4vm&q=https://www.thedailystar.net/health/world-cusp-post-antibiotic-era-174796&sa=U&ved=2ahUKEwj4-9jjgdHzAhVm_XMBHX17CocQFnoECAMQAg&usg=AOvVaw2xG8Y3jVdMrhbjelgDV95p
Daily Star	19/11/2015	Alarming new "superbug" gene found in animals and people in China	Report	Superbugs	https://www.google.com/url?client=internal-element-cse&cx=016729079030925130795:opp53e_l4vm&q=https://www.thedailystar.net/science/alarming-new-superbug-gene-found-animals-and-people-china-174838&sa=U&ved=2ahUKEwimtOPludHzAhVSmuYKHeoYBF8QFnoECAIQAQ&usg=AOvVaw2g_e16A0CngzUs41xF1wTH
Daily Sun	19/10/2016	Tasmanian devil milk fights superbugs	Report	Superbugs	http://www.daily-sun.com/arcprint/details/176295/Tasmanian-devil-milk-fights-superbugs-/2016-10-19
Daily Sun	14/11/2018	Antibiotic Awareness Week	Editorial	AMR awareness	https://www.daily-sun.com/printversion/details/350269/Antibiotic-Awareness-Week
Dhaka Tribune	18/9/2013	Overuse turns antibiotics into silent killers	Report	Antibiotic Resistance	https://www.google.com/url?client=internal-element-cse&cx=013008190423019679004:sev4qqxszgq&q=https://www.dhakatribune.com/uncategorized/2013/09/18/overuse-turns-antibiotics-into-silent-killers&sa=U&ved=2ahUKEwjL6_To6NHzAhWdIbcAHZBBBbgQFnoECAAQAg&usg=AOvVaw0ujiIoY_x2-BgnIB6Tndav
Daily Sun	18/3/2018	Platypus milk in combating superbugs	Report	Superbugs	https://daily-sun.com/printversion/details/296006/2018/03/18/Platypus-milk-in-combating-superbugs
Daily Star	18/2/2014	Ganges teeming with deadly superbugs: Study	Report	Superbugs	https://www.google.com/url?client=internal-element-cse&cx=016729079030925130795:opp53e_l4vm&q=https://www.thedailystar.net/ganges-teeming-with-deadly-superbugs-study-11914&sa=U&ved=2ahUKEwjjks_ik9HzAhWz4nMBHYU_Bx8QFnoECAAQAg&usg=AOvVaw2whqy-bu2itqrRNIhjBHFi
Daily Star	18/01/2020	Superbugs threat: WHO warns over lack of new antibiotics	Report	Superbugs	https://www.google.com/url?client=internal-element-cse&cx=016729079030925130795:opp53e_l4vm&q=https://www.thedailystar.net/backpage/news/superbugs-threat-who-warns-over-lack-new-antibiotics-1855558&sa=U&ved=2ahUKEwiw472VgcfzAhUZIbcAHbM6AjAQFnoECAgQAg&usg=AOvVaw21hYjCaRai933XFKTDbilp
প্রথম আলো	17/7/2017	অ্যান্টিবায়োটিকের অতি ব্যবহার ও অপ্রয়োজনীয় অস্ত্রোপচার বাড়ছে	Report	Antibiotic Resistance	https://www.prothomalo.com/bangladesh/%E0%A6%85%E0%A7%8D%E0%A6%AF%E0%A6%BE%E0%A6%A8%E0%A7%8D%E0%A6%9F%E0%A6%BF%E0%A6%AC%E0%A6%BE%E0%A7%9F%E0%A7%8B%E0%A6%9F%E0%A6%BF%E0%A6%95%E0%A7%87%E0%A6%B0-%E0%A6%85%E0%A6%A4%E0%A6%BF-%E0%A6%AC%E0%A7%8D%E0%A6%AF%E0%A6%AC%E0%A6%B9%E0%A6%BE%E0%A6%B0-%E0%A6%93-%E0%A6%85%E0%A6%AA%E0%A7%8D%E0%A6%B0%E0%A7%9F%E0%A7%8B%E0%A6%9C%E0%A6%A8%E0%A7%80%E0%A7%9F
প্রথম আলো	17/11/2017	অ্যান্টিবায়োটিক যখন অকার্যকর	Report	Antibiotic Resistance	https://www.prothomalo.com/life/health/%E0%A6%85%E0%A7%8D%E0%A6%AF%E0%A6%BE%E0%A6%A8%E0%A7%8D%E0%A6%9F%E0%A6%BF%E0%A6%AC%E0%A6%BE%E0%A7%9F%E0%A7%8B%E0%A6%9F%E0%A6%BF%E0%A6%95-%E0%A6%AF%E0%A6%96%E0%A6%A8-%E0%A6%85%E0%A6%95%E0%A6%BE%E0%A6%B0%E0%A7%8D%E0%A6%AF%E0%A6%95%E0%A6%B0
Daily Star	17/11/2015	Antibiotic resistance levels alarming: WHO	Report	Antibiotic Resistance	https://www.google.com/url?client=internal-element-cse&cx=016729079030925130795:opp53e_l4vm&q=https://www.thedailystar.net/world/antibiotic-resistance-levels-alarming-who-173539&sa=U&ved=2ahUKEwjunJqLgtHzAhXl4HMBHV5vC4gQFnoECAAQAQ&usg=AOvVaw3ltWRbyOjaRt0aCMagwuGM
প্রথম আলো	17/10/2015	ওষুধেই স্বাস্থ্যঝুঁকি!	Report	Antibiotic Resistance	https://www.prothomalo.com/life/health/%E0%A6%93%E0%A6%B7%E0%A7%81%E0%A6%A7%E0%A7%87%E0%A6%87-%E0%A6%B8%E0%A7%8D%E0%A6%AC%E0%A6%BE%E0%A6%B8%E0%A7%8D%E0%A6%A5%E0%A7%8D%E0%A6%AF%E0%A6%9D%E0%A7%81%E0%A6%81%E0%A6%95%E0%A6%BF
প্রথম আলো	17/10/2015	অ্যান্টিবায়োটিকের কার্যকারিতা হ্রাসে বাড়ছে আশঙ্কা	Report	Antibiotic Resistance	https://www.prothomalo.com/world/usa/%E0%A6%85%E0%A7%8D%E0%A6%AF%E0%A6%BE%E0%A6%A8%E0%A7%8D%E0%A6%9F%E0%A6%BF%E0%A6%AC%E0%A6%BE%E0%A6%AF%E0%A6%BC%E0%A7%8B%E0%A6%9F%E0%A6%BF%E0%A6%95%E0%A7%87%E0%A6%B0-%E0%A6%95%E0%A6%BE%E0%A6%B0%E0%A7%8D%E0%A6%AF%E0%A6%95%E0%A6%BE%E0%A6%B0%E0%A6%BF%E0%A6%A4%E0%A6%BE-%E0%A6%B9%E0%A7%8D%E0%A6%B0%E0%A6%BE%E0%A6%B8%E0%A7%87-%E0%A6%AC%E0%A6%BE%E0%A6%A1%E0%A6%BC%E0%A6%9…
Daily Sun	17/07/2021	Antibiotic resistance shortens lives of children : study	Report	Antibiotic Resistance	https://www.google.com/url?client=internal-element-cse&cx=partner-pub-0600503450204720:4868367585&q=https://www.daily-sun.com/printversion/details/565163/Antibiotic-resistance-shortens-lives-of-children:-Study&sa=U&ved=2ahUKEwjuy-mi58fzAhVXyDgGHQwGBVsQFnoECAMQAg&usg=AOvVaw0f7wHNj5jH1EqJq9lLPwBB
কালের কণ্ঠ	17/06/2017	কথায় কথায় চলে অ্যান্টিবায়োটিক	Report	Drug Resistance	https://www.google.com/url?client=internal-element-cse&cx=partner-pub-0600503450204720:2337922458&q=https://www.kalerkantho.com/print-edition/last-page/2017/06/17/509827&sa=U&ved=2ahUKEwj2k7mN2uLzAhUs63MBHTxiD-AQFnoECAUQAg&usg=AOvVaw04ojBdxq4j0FWiM2UNJDyB
যুগান্তর	16/11/2018	চিকিৎসকের পরামর্শ ছাড়া অ্যান্টিবায়োটিক সেবন নয়	Report	Antibiotic Resistance	https://www.google.com/url?client=internal-element-cse&cx=016108874041491943737:xdrx5qcrkpc&q=https://www.jugantor.com/todays-paper/second-edition/112332/%25E0%25A6%259A%25E0%25A6%25BF%25E0%25A6%2595%25E0%25A6%25BF%25E0%25A7%258E%25E0%25A6%25B8%25E0%25A6%2595%25E0%25A7%2587%25E0%25A6%25B0-%25E0%25A6%25AA%25E0%25A6%25B0%25E0%25A6%25BE%25E0%25A6%25AE%25E0%25A6%25B0%25E0%25A7%258D%25E0%25A6%25B6-%25…
Daily Sun	2018-08-07	Arbitrary use of antibiotic creates resistant bacteria	Opinion	Antibiotic Resistance	https://www.daily-sun.com/printversion/details/320560/2018/07/08/Arbitrary-use-of-antibiotic-creates-resistant-bacteria-
কালের কণ্ঠ	16/11/2017	অ্যান্টিবায়োটিকের ভয়ানক বিপদে বাংলাদেশের মানুষ	Report	Antibiotic Resistance	https://www.google.com/url?client=internal-element-cse&cx=partner-pub-0600503450204720:2337922458&q=https://www.kalerkantho.com/online/prescription/2017/11/16/566330&sa=U&ved=2ahUKEwiy09Xi7uLzAhU7zDgGHThaD2c4ChAWegQIBBAC&usg=AOvVaw2qJPIeww2dzqzdxdiP92Ku
Daily Star	16/10/2015	Fears grow over increased antibiotic resistance	Report	Antibiotic Resistance	https://www.google.com/url?client=internal-element-cse&cx=016729079030925130795:opp53e_l4vm&q=https://www.thedailystar.net/health/fears-grow-over-increased-antibiotic-resistance-158074&sa=U&ved=2ahUKEwigrIqA-9DzAhW3_XMBHaj8C3EQFnoECAUQAQ&usg=AOvVaw3jc5cUVwLe6V9OSVMBK1JG
Daily Star	16/10/2015	Fears grow over increased antibiotic resistance	Report	Antibiotic Resistance	https://www.thedailystar.net/health/fears-grow-over-increased-antibiotic-resistance-158074
Daily Star	16/10/2015	Fears grow over increased antibiotic resistance	Report	Antibiotic Resistance	https://www.google.com/url?client=internal-element-cse&cx=016729079030925130795:opp53e_l4vm&q=https://www.thedailystar.net/health/fears-grow-over-increased-antibiotic-resistance-158074&sa=U&ved=2ahUKEwjS7LDLvdHzAhV9ILcAHfW1C5MQFnoECAkQAQ&usg=AOvVaw07YscMhYR2D2AnNqgY5eMv
Financial Express	16/07/2021	Alarming antibiotic resistance killing children in Bangladesh: Study	Report	Antibiotic Resistance	https://thefinancialexpress.com.bd/health/alarming-antibiotic-resistance-killing-children-in-bangladesh-study-1626406277
Asian Age	16/04/2021	Use Covid-19 lessons to battle deadly superbugs: WHO	Report	Superbugs	https://www.google.com/url?client=internal-element-cse&cx=000453455338692235557:crelnciehpy&q=https://dailyasianage.com/news/259593/use-covid-19-lessons-to-battle-deadly--superbugs-who&sa=U&ved=2ahUKEwjvwsK35uDzAhX-8HMBHSR8AR0QFnoECAAQAg&usg=AOvVaw3TttivaXP-JIwm29xdIcPN
Daily Star	15/9/2015	Use of antibiotics as antivirus causes multidrug resistance	Report	Drug Resistance	https://www.google.com/url?client=internal-element-cse&cx=016729079030925130795:opp53e_l4vm&q=https://www.thedailystar.net/city/use-antibiotics-antivirus-causes-multidrug-resistance-143416&sa=U&ved=2ahUKEwidvuizgtHzAhXU7nMBHb7kA1kQFnoECAAQAQ&usg=AOvVaw1IzSCIAAfzsXstwoayHvvY
Daily Sun	2020-12-06	Use and misuse of antibiotics	Opinion	Antibiotic Resistance	https://www.google.com/url?client=internal-element-cse&cx=partner-pub-0600503450204720:4868367585&q=https://www.daily-sun.com/printversion/details/557991/Use-and-Misuse-of-Antibiotics&sa=U&ved=2ahUKEwjuy-mi58fzAhVXyDgGHQwGBVsQFnoECAkQAg&usg=AOvVaw3wsD4J8O61ua5DWSb_cZGj
Daily Sun	2019-12-02	Child health in jeopardy over random use of antibiotics	Opinion	Antibiotic Resistance	https://www.google.com/url?client=internal-element-cse&cx=partner-pub-0600503450204720:4868367585&q=https://www.daily-sun.com/post/370806/Child-health-in-jeopardy-over-random-use-of-antibiotics&sa=U&ved=2ahUKEwiuw4uu6cfzAhUBheYKHR3pCBU4ChAWegQIBhAC&usg=AOvVaw2u3TLi0i_AiwnUk4Kg5u3l
Financial Express	19/09/2021	Misuse of antibiotics; Avoid at all costs	Opinion	Antibiotic Resistance	https://thefinancialexpress.com.bd/health/misuse-of-antibiotics-avoid-at-all-costs-1632025695
Daily Star	15/8/2018	Antibiotic resistance genes in air pose threat to human health: Study	Report	Antibiotic Resistance	https://www.google.com/url?client=internal-element-cse&cx=016729079030925130795:opp53e_l4vm&q=https://www.thedailystar.net/news/health/antibiotic-resistance-genes-air-pose-threat-human-health-study-1621054&sa=U&ved=2ahUKEwiH6Puv99DzAhVQ63MBHdS3BnMQFnoECAgQAQ&usg=AOvVaw0yy29CnkNwai2lHxlgI2Iv
Daily Star	15/11/2018	World Antibiotics Awareness Week: How we can prevent antibiotic resistance	Report	Antibiotic Resistance	https://www.google.com/url?client=internal-element-cse&cx=016729079030925130795:opp53e_l4vm&q=https://www.thedailystar.net/health/news/antibiotics-awareness-week-how-we-can-prevent-resistance-1660939&sa=U&ved=2ahUKEwikrpSd48zzAhUAILcAHWFkBuoQFnoECAkQAg&usg=AOvVaw2NAEuLqH3-A7h9ZrpP-03b
Financial Express	23/11/2020	Now the Superbugs	Opinion	Superbugs	https://thefinancialexpress.com.bd/views/opinions/now-the-superbugs-1606147193
Daily Sun	15/1/2018	Hope in fight against super bugs	Report	Superbugs	https://www.daily-sun.com/printversion/details/282180/Hope-in-fight-againstsuper-bugs
Financial Express	29/04/2019	Controlling antibiotic abuse	Editorial	Antibiotic Resistance	https://thefinancialexpress.com.bd/editorial/controlling-antibiotic-abuse-1556382496
Daily Star	15/1/2017	US woman dies of infection resistant to all 26 antibiotics	Report	Antibiotic Resistance	https://www.google.com/url?client=internal-element-cse&cx=016729079030925130795:opp53e_l4vm&q=https://www.thedailystar.net/world/us/us-woman-dies-infection-resistant-all-26-antibiotics-1345609&sa=U&ved=2ahUKEwjSiYD4vNHzAhUO6nMBHZMWDOoQFnoECAQQAg&usg=AOvVaw2sGw2bwgki9suO2irJiAab
Financial Express	16/02/2021	The antibiotic apocalypse: Rise of the superbugs	Opinion	Superbugs	https://thefinancialexpress.com.bd/views/reviews/the-antibiotic-apocalypse-rise-of-the-superbugs-1613459278
জনকণ্ঠ	15/01/2018	অভিনব থেরাপি ভাইরাস দিয়ে প্রাণঘাতী ব্যাকটেরিয়া দমন	Report	Superbugs	https://www.google.com/url?client=internal-element-cse&cx=partner-pub-8452291047086265:6mljiyek51q&q=https://www.dailyjanakantha.com/details/article/321096/%25E0%25A6%2585%25E0%25A6%25AD%25E0%25A6%25BF%25E0%25A6%25A8%25E0%25A6%25AC-%25E0%25A6%25A5%25E0%25A7%2587%25E0%25A6%25B0%25E0%25A6%25BE%25E0%25A6%25AA%25E0%25A6%25BF-%25E0%25A6%25AD%25E0%25A6%25BE%25E0%25A6%2587%25E0%25A6%25B0%25E0%25A6%25BE%…
Financial Express	14/11/2018	Abuse of antibiotics and superbugs	Editorial	Superbugs	https://thefinancialexpress.com.bd/editorial/abuse-of-antibiotics-and-superbugs-1542178512
প্রথম আলো	14/9/2015	নির্বিচারে অ্যান্টিবায়োটিকের প্রয়োগ হচ্ছে শিশুদের ওপর	Report	Antibiotic Resistance	https://www.prothomalo.com/bangladesh/%E0%A6%A8%E0%A6%BF%E0%A6%B0%E0%A7%8D%E0%A6%AC%E0%A6%BF%E0%A6%9A%E0%A6%BE%E0%A6%B0%E0%A7%87-%E0%A6%85%E0%A7%8D%E0%A6%AF%E0%A6%BE%E0%A6%A8%E0%A7%8D%E0%A6%9F%E0%A6%BF%E0%A6%AC%E0%A6%BE%E0%A7%9F%E0%A7%8B%E0%A6%9F%E0%A6%BF%E0%A6%95%E0%A7%87%E0%A6%B0-%E0%A6%AA%E0%A7%8D%E0%A6%B0%E0%A7%9F%E0%A7%8B%E0%A6%97-%E0%A6%B9%E0%A6%9A%E0%A7%8D%E0%A6%9B%E0%A7%87-%E0%A6%B6%E0%A6…
Daily Star	14/5/2017	Drug-resistant TB set to increase in four high burden countries	Report	Drug Resistance	https://www.google.com/url?client=internal-element-cse&cx=016729079030925130795:opp53e_l4vm&q=https://www.thedailystar.net/health/drug-resistant-tb-set-increase-four-high-burden-countries-1404982&sa=U&ved=2ahUKEwiB8PmmmdHzAhXj7HMBHWXzA7QQFnoECAgQAQ&usg=AOvVaw3WnaX01DjExXissBN-7tTE
Financial Express	27/08/2016	Tackling the problem of antibiotic-resistant bacteria	Opinion	Antibiotic Resistance	https://thefinancialexpress.com.bd/views/reviews/tackling-the-problem-of-antibiotic-resistant-bacteria
Financial Express	16/11/2017	Drug abuse and antibiotic resistance	Opinion	Antibiotic Resistance	https://thefinancialexpress.com.bd/views/opinions/drug-abuse-and-antibiotic-resistance-1510847571
যুগান্তর	14/11/2017	প্রেসক্রিপশন ছাড়া অ্যান্টিবায়োটিক বিক্রি নয়	Report	Antibiotic Resistance	https://www.google.com/url?client=internal-element-cse&cx=016108874041491943737:xdrx5qcrkpc&q=https://www.jugantor.com/news-archive/today-print-edition/second-edition/2017/11/14/171713&sa=U&ved=2ahUKEwiEitKjw9HzAhVEjOYKHYWjDGMQFnoECAQQAg&usg=AOvVaw3Hj2ZjgE-CmA-vYCJNReDF
Dhaka Tribune	14/07/2019	Rising Antibiotic Resistance: When will we act wisely?	Report	Antibiotic Resistance	https://www.google.com/url?client=internal-element-cse&cx=013008190423019679004:sev4qqxszgq&q=https://www.dhakatribune.com/health/2019/07/14/rising-antibiotic-resistance-when-will-we-act-wisely&sa=U&ved=2ahUKEwiQt97Kr8fzAhVQ8XMBHW52AwsQFnoECAkQAg&usg=AOvVaw0dRyFvxpxUXnAYCIRpSxm2
Daily Star	13/4/2017	The malaise of antibiotic overuse	Report	Antibiotic Resistance	https://www.google.com/url?client=internal-element-cse&cx=016729079030925130795:opp53e_l4vm&q=https://www.thedailystar.net/opinion/society/the-malaise-antibiotic-overuse-1390387&sa=U&ved=2ahUKEwig5pvo-9DzAhX0ILcAHQ0aABkQFnoECAEQAQ&usg=AOvVaw30qnvpojDm0HDLi5-JbNks
Asian Age	19/11/2017	Use of antibiotics: Be responsible	Opinion	Rational use of Antibiotics	https://www.google.com/url?client=internal-element-cse&cx=000453455338692235557:crelnciehpy&q=https://dailyasianage.com/news/95690/use-of-antibiotics-be-responsible&sa=U&ved=2ahUKEwjvwsK35uDzAhX-8HMBHSR8AR0QFnoECAcQAg&usg=AOvVaw2Y9H_0OhzQuN9Vph3oyctO
Asian Age	20/10/2019	Antimicrobial resistance in poultry: A global threat	Opinion	Antimicrobial Resistance	https://www.google.com/url?client=internal-element-cse&cx=000453455338692235557:crelnciehpy&q=https://dailyasianage.com/news/201351/antimicrobial-resistance-in-poultry-a-global-threat&sa=U&ved=2ahUKEwjW9rPF6uDzAhX28HMBHS52BtgQFnoECAEQAg&usg=AOvVaw1XN_0G5THDJj_w8DOmbAKP
Asian Age	15/06/2021	Side effects of some antibiotic drug	Opinion	Drug Resistance	https://www.google.com/url?client=internal-element-cse&cx=000453455338692235557:crelnciehpy&q=https://dailyasianage.com/news/264161/side-effects-of-some-antibiotic-drug&sa=U&ved=2ahUKEwi-ppWg6-DzAhVDjOYKHbl8AhgQFnoECAcQAg&usg=AOvVaw0CTIMI5OqnTLWFkOl172aP
Dhaka Tribune	13/3/2018	Govt dispensaries ignore rules when distributing antibiotics	Report	Antibiotic Resistance	https://www.google.com/url?client=internal-element-cse&cx=013008190423019679004:sev4qqxszgq&q=https://www.dhakatribune.com/health/2018/03/13/govt-dispensaries-ignore-rules-when-distributing-antibiotics&sa=U&ved=2ahUKEwivpJvw5NHzAhWQwzgGHURRBRAQFnoECAAQAg&usg=AOvVaw3O83BBUkWSljtjj9C9sXmM
Daily Star	13/01/2020	Antibiotics use and sale in Bangladesh without prescription	Report	Drug Resistance	https://www.google.com/url?client=internal-element-cse&cx=016729079030925130795:opp53e_l4vm&q=https://www.thedailystar.net/frontpage/antibiotics-use-and-sale-in-bangladesh-without-prescription-continues-1853359&sa=U&ved=2ahUKEwi71P-cjcfzAhU14nMBHfcgBlMQFnoECAkQAg&usg=AOvVaw1dwxl1XCUBBFJjULcBhKv1
Daily Observer	19/06/2021	Is C-19 worsening antimicrobial resistance in Bangladesh?	Opinion	Antimicrobial Resistance	https://www.observerbd.com/news.php?id=317908
Daily Observer	21/09/2021	Misuse of antibiotic	Opinion	Antibiotic Resistance	https://www.observerbd.com/news.php?id=332060
Daily Observer	22/04/2021	Preventing self-medication	Opinion	Antibiotic Resistance	https://www.observerbd.com/news.php?id=309423
Daily Observer	2021-05-05	Antimicrobial resistance can even threaten food security: PM	Report	Antimicrobial Resistance	https://www.observerbd.com/news.php?id=311373
কালের কণ্ঠ	2021-05-05	অ্যান্টিমাইক্রোবিয়াল রেজিস্ট্যান্স মোকাবেলায় প্রধানমন্ত্রীর ৭ প্রস্তাব	Report	Antimicrobial Resistance	https://www.google.com/url?client=internal-element-cse&cx=partner-pub-0600503450204720:2337922458&q=https://www.kalerkantho.com/print-edition/news/2021/05/05/1030489&sa=U&ved=2ahUKEwivotm70-LzAhXFyDgGHb5sDS8QFnoECAIQAg&usg=AOvVaw0rv8A-wCRmtMIKltLHS73U
Daily Star	2021-04-05	Antimicrobial resistance can even threaten food security: PM Hasina	Report	Antimicrobial Resistance	https://www.google.com/url?client=internal-element-cse&cx=016729079030925130795:opp53e_l4vm&q=https://www.thedailystar.net/health/news/antimicrobial-resistance-can-even-threaten-food-security-pm-hasina-2088213&sa=U&ved=2ahUKEwiLycPP9cbzAhVwxjgGHeKHDtgQFnoECAgQAg&usg=AOvVaw0zVy0GpYz3t-GjJ972iETY
Daily Observer	28/04/2021	A critical look on immunization	Opinion	Antibiotic Resistance	https://www.observerbd.com/news.php?id=310438
Dhaka Tribune	2021-04-05	PM Hasina: Drug-resistant diseases will be worse than coronavirus if not addressed	Report	Drug Resistance	https://www.dhakatribune.com/bangladesh/statecraft/2021/05/04/pm-amr-to-be-more-devastating-than-coronavirus-if-not-addressed
প্রথম আলো	2017-06-08	অ্যান্টিবায়োটিক খাচ্ছেন? একটু ভাবুন	Opinion	Antibiotic Resistance	https://www.prothomalo.com/life/%E0%A6%85%E0%A7%8D%E0%A6%AF%E0%A6%BE%E0%A6%A8%E0%A7%8D%E0%A6%9F%E0%A6%BF%E0%A6%AC%E0%A6%BE%E0%A7%9F%E0%A7%8B%E0%A6%9F%E0%A6%BF%E0%A6%95-%E0%A6%96%E0%A6%BE%E0%A6%9A%E0%A7%8D%E0%A6%9B%E0%A7%87%E0%A6%A8-%E0%A6%8F%E0%A6%95%E0%A6%9F%E0%A7%81-%E0%A6%AD%E0%A6%BE%E0%A6%AC%E0%A7%81%E0%A6%A8
Financial Express	2021-04-05	AMR can even threaten food security, says PM	Report	Antimicrobial Resistance	https://thefinancialexpress.com.bd/national/amr-can-even-threaten-food-security-says-pm-1620135977
Daily Observer	2021-04-05	AMR to be more devastating than coronavirus if not addressed: PM	Report	Antimicrobial Resistance	https://www.observerbd.com/news.php?id=311351
যুগান্তর	2021-04-05	করোনার চেয়েও ধ্বংসাত্মক হতে পারে এএমআর, জানালেন প্রধানমন্ত্রী	Report	Antimicrobial Resistance	https://www.google.com/url?client=internal-element-cse&cx=016108874041491943737:xdrx5qcrkpc&q=https://www.jugantor.com/national/government/418327/%25E0%25A6%2595%25E0%25A6%25B0%25E0%25A7%258B%25E0%25A6%25A8%25E0%25A6%25BE%25E0%25A6%25B0-%25E0%25A6%259A%25E0%25A7%2587%25E0%25A7%259F%25E0%25A7%2587%25E0%25A6%2593-%25E0%25A6%25A7%25E0%25A7%258D%25E0%25A6%25AC%25E0%25A6%2582%25E0%25A6%25B8%25E0%25A6%…
কালের কণ্ঠ	2021-04-05	জীবাণুর ওষুধ প্রতিরোধী হয়ে ওঠা বড় বিপদ বয়ে আনবে : প্রধানমন্ত্রী	Report	Drug Resistance	https://www.google.com/url?client=internal-element-cse&cx=partner-pub-0600503450204720:2337922458&q=https://www.kalerkantho.com/online/national/2021/05/04/1030386&sa=U&ved=2ahUKEwivotm70-LzAhXFyDgGHb5sDS8QFnoECAkQAg&usg=AOvVaw3TNfAnAKc8-KnAJOmT3NW3
প্রথম আলো	13/3/2016	ব্যবস্থাপত্র ছাড়া অ্যান্টিবায়োটিক বিক্রি বন্ধ করুন	Editorial	Rational use of Antibiotics	https://www.prothomalo.com/opinion/editorial/%E0%A6%AC%E0%A7%8D%E0%A6%AF%E0%A6%AC%E0%A6%B8%E0%A7%8D%E0%A6%A5%E0%A6%BE%E0%A6%AA%E0%A6%A4%E0%A7%8D%E0%A6%B0-%E0%A6%9B%E0%A6%BE%E0%A7%9C%E0%A6%BE-%E0%A6%85%E0%A7%8D%E0%A6%AF%E0%A6%BE%E0%A6%A8%E0%A7%8D%E0%A6%9F%E0%A6%BF%E0%A6%AC%E0%A6%BE%E0%A7%9F%E0%A7%87%E0%A6%BE%E0%A6%9F%E0%A6%BF%E0%A6%95-%E0%A6%AC%E0%A6%BF%E0%A6%95%E0%A7%8D%E0%A6%B0%E0%A6%BF-%E0%A6%A…
প্রথম আলো	2016-05-12	ভাইরাস জ্বরে অ্যান্টিবায়োটিক নয়	Opinion	Rational use of Antibiotics	https://www.prothomalo.com/life/health/%E0%A6%AD%E0%A6%BE%E0%A6%87%E0%A6%B0%E0%A6%BE%E0%A6%B8-%E0%A6%9C%E0%A7%8D%E0%A6%AC%E0%A6%B0%E0%A7%87-%E0%A6%85%E0%A7%8D%E0%A6%AF%E0%A6%BE%E0%A6%A8%E0%A7%8D%E0%A6%9F%E0%A6%BF%E0%A6%AC%E0%A6%BE%E0%A7%9F%E0%A7%87%E0%A6%BE%E0%A6%9F%E0%A6%BF%E0%A6%95-%E0%A6%A8%E0%A7%9F
প্রথম আলো	2015-02-12	অ্যান্টিবায়োটিক বুঝেশুনে	Opinion	Rational use of Antibiotics	https://www.prothomalo.com/life/health/%E0%A6%85%E0%A7%8D%E0%A6%AF%E0%A6%BE%E0%A6%A8%E0%A7%8D%E0%A6%9F%E0%A6%BF%E0%A6%AC%E0%A6%BE%E0%A7%9F%E0%A7%8B%E0%A6%9F%E0%A6%BF%E0%A6%95-%E0%A6%AC%E0%A7%81%E0%A6%9D%E0%A7%87%E0%A6%B6%E0%A7%81%E0%A6%A8%E0%A7%87
প্রথম আলো	16/3/2016	অ্যান্টিবায়োটিক ব্যবহার নিয়ন্ত্রণ করার আহ্বান	Opinion	Rational use of Antibiotics	https://www.prothomalo.com/bangladesh/capital/%E0%A6%85%E0%A7%8D%E0%A6%AF%E0%A6%BE%E0%A6%A8%E0%A7%8D%E0%A6%9F%E0%A6%BF%E0%A6%AC%E0%A6%BE%E0%A6%AF%E0%A6%BC%E0%A7%8B%E0%A6%9F%E0%A6%BF%E0%A6%95-%E0%A6%AC%E0%A7%8D%E0%A6%AF%E0%A6%AC%E0%A6%B9%E0%A6%BE%E0%A6%B0-%E0%A6%A8%E0%A6%BF%E0%A6%AF%E0%A6%BC%E0%A6%A8%E0%A7%8D%E0%A6%A4%E0%A7%8D%E0%A6%B0%E0%A6%A3-%E0%A6%95%E0%A6%B0%E0%A6%BE%E0%A6%B0-%E0%A6%86%E0%A6%…
জনকণ্ঠ	2021-04-05	করোনাভাইরাস মহামারী থেকে এএমআর আরও ধ্বংসাত্মক হবে : প্রধানমন্ত্রী	Report	Antimicrobial Resistance	https://www.google.com/url?client=internal-element-cse&cx=partner-pub-8452291047086265:6mljiyek51q&q=https://www.dailyjanakantha.com/details/article/573067/%25E0%25A6%2595%25E0%25A6%25B0%25E0%25A7%258B%25E0%25A6%25A8%25E0%25A6%25BE%25E0%25A6%25AD%25E0%25A6%25BE%25E0%25A6%2587%25E0%25A6%25B0%25E0%25A6%25BE%25E0%25A6%25B8-%25E0%25A6%25AE%25E0%25A6%25B9%25E0%25A6%25BE%25E0%25A6%25AE%25E0%25A6%25BE%2…
Daily Sun	2020-09-02	Antibiotic resistance turns alarming	Report	Antimicrobial Resistance	https://www.google.com/url?client=internal-element-cse&cx=partner-pub-0600503450204720:4868367585&q=https://www.daily-sun.com/printversion/details/460672/Antibiotic-resistance-turns-alarming-&sa=U&ved=2ahUKEwjy24fm2sfzAhU6H7cAHclzBqYQFnoECAIQAg&usg=AOvVaw3JnHJYZb23vllqeTvFe1_l
Dhaka Tribune	2020-02-06	WHO: Pandemic antibiotics surge will cause more deaths	Report	Antibiotic Resistance	https://www.google.com/url?client=internal-element-cse&cx=013008190423019679004:sev4qqxszgq&q=https://www.dhakatribune.com/world/2020/06/02/who-pandemic-antibiotics-surge-will-cause-more-deaths&sa=U&ved=2ahUKEwi42aau1cfzAhUpieYKHfyrCK04HhAWegQIAxAC&usg=AOvVaw3RuaN2S9xl_vi5mLN-mAPD
Dhaka Tribune	2019-12-07	Antibiotic Resistance crisis deepens in Bangladesh	Report	Antibiotic Resistance	https://www.google.com/url?client=internal-element-cse&cx=013008190423019679004:sev4qqxszgq&q=https://www.dhakatribune.com/bangladesh/2019/07/12/antibiotic-resistance-crisis-deepens-in-bangladesh&sa=U&ved=2ahUKEwip9Iq1tsfzAhX563MBHUWGCZYQFnoECAcQAg&usg=AOvVaw0J9r98-ScNdAVI1yOLD7sM
Dhaka Tribune	2019-12-07	Antibiotics : The invisible killer	Report	AMR awareness	https://www.google.com/url?client=internal-element-cse&cx=013008190423019679004:sev4qqxszgq&q=https://www.dhakatribune.com/health/2019/07/12/antibiotics-the-invisible-killer&sa=U&ved=2ahUKEwjZ9YXMycfzAhVNyzgGHUb-DJMQFnoECAAQAg&usg=AOvVaw1Kuul-S98NO29Ov3eTb5Sw
প্রথম আলো	20/1/2016	স্বাস্থ্যসেবায় দৈত্য!	Opinion	Antibiotic Resistance	https://www.prothomalo.com/opinion/letter/%E0%A6%B8%E0%A7%8D%E0%A6%AC%E0%A6%BE%E0%A6%B8%E0%A7%8D%E0%A6%A5%E0%A7%8D%E0%A6%AF%E0%A6%B8%E0%A7%87%E0%A6%AC%E0%A6%BE%E0%A7%9F-%E0%A6%A6%E0%A7%88%E0%A6%A4%E0%A7%8D%E0%A6%AF
প্রথম আলো	16/11/2015	পাঁচ মিনিটে একটি শিশুর মৃত্যু হচ্ছে ব্যাকটেরিয়া সংক্রমণে	Opinion	Antibiotic Resistance	https://www.prothomalo.com/bangladesh/%E0%A6%AA%E0%A6%BE%E0%A6%81%E0%A6%9A-%E0%A6%AE%E0%A6%BF%E0%A6%A8%E0%A6%BF%E0%A6%9F%E0%A7%87-%E0%A6%8F%E0%A6%95%E0%A6%9F%E0%A6%BF-%E0%A6%B6%E0%A6%BF%E0%A6%B6%E0%A7%81%E0%A6%B0-%E0%A6%AE%E0%A7%83%E0%A6%A4%E0%A7%8D%E0%A6%AF%E0%A7%81-%E0%A6%B9%E0%A6%9A%E0%A7%8D%E0%A6%9B%E0%A7%87-%E0%A6%AC%E0%A7%8D%E0%A6%AF%E0%A6%BE%E0%A6%95%E0%A6%9F%E0%A7%87%E0%A6%B0%E0%A6%BF%E0%…
Dhaka Tribune	2019-11-04	icddr,b , partners explore pathways of antibiotic use in Bangladesh	Report	Rational use of Antibiotics	https://www.google.com/url?client=internal-element-cse&cx=013008190423019679004:sev4qqxszgq&q=https://www.dhakatribune.com/bangladesh/event/2019/04/11/icddr-b-partners-explore-pathways-of-antibiotic-use-in-bangladesh&sa=U&ved=2ahUKEwi-wNj8ucfzAhVY4HMBHa-ED4gQFnoECAEQAg&usg=AOvVaw028fJuDLOU6OfpT-kpCwyk
প্রথম আলো	2019-08-07	কার্যকারিতা হারাচ্ছে অ্যান্টিবায়োটিক	Report	Antibiotic Resistance	https://www.prothomalo.com/bangladesh/district/%E2%80%98%E0%A6%95%E0%A6%BE%E0%A6%B0%E0%A7%8D%E0%A6%AF%E0%A6%95%E0%A6%BE%E0%A6%B0%E0%A6%BF%E0%A6%A4%E0%A6%BE-%E0%A6%B9%E0%A6%BE%E0%A6%B0%E0%A6%BE%E0%A6%9A%E0%A7%8D%E0%A6%9B%E0%A7%87-%E0%A6%85%E0%A7%8D%E0%A6%AF%E0%A6%BE%E0%A6%A8%E0%A7%8D%E0%A6%9F%E0%A6%BF%E0%A6%AC%E0%A6%BE%E0%A7%9F%E0%A7%8B%E0%A6%9F%E0%A6%BF%E0%A6%95%E2%80%99
যুগান্তর	2019-01-01	সুপারবাগের মহামারিতে বিপর্যয় নামছে ফিলিস্তিনে	Report	Superbugs	https://www.google.com/url?client=internal-element-cse&cx=016108874041491943737:xdrx5qcrkpc&q=https://www.jugantor.com/international/128430/%25E0%25A6%25B8%25E0%25A7%2581%25E0%25A6%25AA%25E0%25A6%25BE%25E0%25A6%25B0%25E0%25A6%25AC%25E0%25A6%25BE%25E0%25A6%2597%25E0%25A7%2587%25E0%25A6%25B0-%25E0%25A6%25AE%25E0%25A6%25B9%25E0%25A6%25BE%25E0%25A6%25AE%25E0%25A6%25BE%25E0%25A6%25B0%25E0%25A6%25BF%25…
Daily Sun	2018-12-11	WHO maps dangerous misuse of antibiotics	Report	Antibiotic Resistance	https://www.daily-sun.com/printversion/details/349865/WHO-maps-dangerous-misuse-of-antibiotics
Daily Sun	2018-11-11	Overuse of antibiotics to kill 300m by 2050	Report	Antibiotic Resistance	https://www.daily-sun.com/printversion/details/349366/Overuse-of-antibioticsto-kill-300m-by-2050
যুগান্তর	2018-10-11	ব্যাকটেরিয়ায় মৃত্যুর মুখে ২৪ লাখ মানুষ	Report	Superbugs	https://www.google.com/url?client=internal-element-cse&cx=016108874041491943737:xdrx5qcrkpc&q=https://www.jugantor.com/doctor-available/110275/%25E0%25A6%25AC%25E0%25A7%258D%25E0%25A6%25AF%25E0%25A6%25BE%25E0%25A6%2595%25E0%25A6%259F%25E0%25A7%2587%25E0%25A6%25B0%25E0%25A6%25BF%25E0%25A6%25AF%25E0%25A6%25BC%25E0%25A6%25BE%25E0%25A7%259F-%25E0%25A6%25AE%25E0%25A7%2583%25E0%25A6%25A4%25E0%25A7%258D…
কালের কণ্ঠ	2018-09-11	ব্যাকটেরিয়ার হামলায় মৃত্যুর মুখে ২৪ লাখ মানুষ	Report	Superbugs	https://www.google.com/url?client=internal-element-cse&cx=partner-pub-0600503450204720:2337922458&q=https://www.kalerkantho.com/online/prescription/2018/11/09/701701&sa=U&ved=2ahUKEwiJhK3O5eLzAhWBjeYKHYuNCtYQFnoECAkQAg&usg=AOvVaw2WaMZO5MxPdbtCCaNPOECz
Daily Sun	2018-09-10	100 years on, Spanish Flu holds lessons for next pandemic	Report	Drug Resistance	https://www.daily-sun.com/post/341859/100-years-on-Spanish-Flu-holds-lessons-for-next-pandemic
প্রথম আলো	22/10/2017	বেশি ভালো নয় ভালো!	Opinion	Antibiotic Resistance	https://www.prothomalo.com/life/%E0%A6%AC%E0%A7%87%E0%A6%B6%E0%A6%BF-%E0%A6%AD%E0%A6%BE%E0%A6%B2%E0%A7%8B-%E0%A6%A8%E0%A7%9F-%E0%A6%AD%E0%A6%BE%E0%A6%B2%E0%A7%8B
প্রথম আলো	2014-10-01	এই শীতে শিশুর নিউমোনিয়া	Opinion	Antibiotic Resistance	https://www.prothomalo.com/life/%E0%A6%8F%E0%A6%87-%E0%A6%B6%E0%A7%80%E0%A6%A4%E0%A7%87-%E0%A6%B6%E0%A6%BF%E0%A6%B6%E0%A7%81%E0%A6%B0-%E0%A6%A8%E0%A6%BF%E0%A6%89%E0%A6%AE%E0%A7%8B%E0%A6%A8%E0%A6%BF%E0%A7%9F%E0%A6%BE
Daily Star	2018-08-11	Superbugs to 'kill millions' by 2050	Report	Superbugs	https://www.google.com/url?client=internal-element-cse&cx=016729079030925130795:opp53e_l4vm&q=https://www.thedailystar.net/backpage/news/superbugs-kill-millions-2050-1657663&sa=U&ved=2ahUKEwjAuLbRi9HzAhWc7HMBHfpmDi4QFnoECAIQAg&usg=AOvVaw3XN8ZHSaUczTpR_1vx8On1
প্রথম আলো	2018-07-11	লাখ লাখ মানুষের মৃত্যু হবে সুপারবাগে!	Report	Superbugs	https://www.prothomalo.com/world/europe/%E0%A6%B2%E0%A6%BE%E0%A6%96-%E0%A6%B2%E0%A6%BE%E0%A6%96-%E0%A6%AE%E0%A6%BE%E0%A6%A8%E0%A7%81%E0%A6%B7%E0%A7%87%E0%A6%B0-%E0%A6%AE%E0%A7%83%E0%A6%A4%E0%A7%8D%E0%A6%AF%E0%A7%81-%E0%A6%B9%E0%A6%AC%E0%A7%87-%E0%A6%B8%E0%A7%81%E0%A6%AA%E0%A6%BE%E0%A6%B0%E0%A6%AC%E0%A6%BE%E0%A6%97%E0%A7%87
প্রথম আলো	13/9/2018	একসঙ্গে নানা ওষুধ খাচ্ছেন?	Opinion	Antibiotic Resistance	https://www.prothomalo.com/life/health/%E0%A6%8F%E0%A6%95%E0%A6%B8%E0%A6%99%E0%A7%8D%E0%A6%97%E0%A7%87-%E0%A6%A8%E0%A6%BE%E0%A6%A8%E0%A6%BE-%E0%A6%93%E0%A6%B7%E0%A7%81%E0%A6%A7-%E0%A6%96%E0%A6%BE%E0%A6%9A%E0%A7%8D%E0%A6%9B%E0%A7%87%E0%A6%A8
প্রথম আলো	28/5/2017	জ্বর হলেই ওষুধ নয়	Opinion	Antibiotic Resistance	https://www.prothomalo.com/life/%E0%A6%9C%E0%A7%8D%E0%A6%AC%E0%A6%B0-%E0%A6%B9%E0%A6%B2%E0%A7%87%E0%A6%87-%E0%A6%93%E0%A6%B7%E0%A7%81%E0%A6%A7-%E0%A6%A8%E0%A7%9F
প্রথম আলো	25/11/2019	অ্যান্টিবায়োটিক রেজিস্ট্যান্ট ও সুপারবাগের হুমকি	Opinion	Superbugs	https://www.prothomalo.com/opinion/%E0%A6%85%E0%A7%8D%E0%A6%AF%E0%A6%BE%E0%A6%A8%E0%A7%8D%E0%A6%9F%E0%A6%BF%E0%A6%AC%E0%A6%BE%E0%A7%9F%E0%A7%8B%E0%A6%9F%E0%A6%BF%E0%A6%95-%E0%A6%B0%E0%A7%87%E0%A6%9C%E0%A6%BF%E0%A6%B8%E0%A7%8D%E0%A6%9F%E0%A7%8D%E0%A6%AF%E0%A6%BE%E0%A6%A8%E0%A7%8D%E0%A6%9F-%E0%A6%93-%E0%A6%B8%E0%A7%81%E0%A6%AA%E0%A6%BE%E0%A6%B0%E0%A6%AC%E0%A6%BE%E0%A6%97%E0%A7%87%E0%A6%B0-%E0%A6%B9…
প্রথম আলো	2018-07-09	রোগ সারাতে পারছে না অনেক অ্যান্টিবায়োটিক	Report	Antibiotic Resistance	https://www.prothomalo.com/bangladesh/%E0%A6%B0%E0%A7%8B%E0%A6%97-%E0%A6%B8%E0%A6%BE%E0%A6%B0%E0%A6%BE%E0%A6%A4%E0%A7%87-%E0%A6%AA%E0%A6%BE%E0%A6%B0%E0%A6%9B%E0%A7%87-%E0%A6%A8%E0%A6%BE-%E0%A6%85%E0%A6%A8%E0%A7%87%E0%A6%95-%E0%A6%85%E0%A7%8D%E0%A6%AF%E0%A6%BE%E0%A6%A8%E0%A7%8D%E0%A6%9F%E0%A6%BF%E0%A6%AC%E0%A6%BE%E0%A7%9F%E0%A7%8B%E0%A6%9F%E0%A6%BF%E0%A6%95
প্রথম আলো	26/11/2019	অ্যান্টিবায়োটিক অকার্যকরে বিপদ	Opinion	Antibiotic Resistance	https://www.prothomalo.com/life/%E0%A6%85%E0%A7%8D%E0%A6%AF%E0%A6%BE%E0%A6%A8%E0%A7%8D%E0%A6%9F%E0%A6%BF%E0%A6%AC%E0%A6%BE%E0%A7%9F%E0%A7%8B%E0%A6%9F%E0%A6%BF%E0%A6%95-%E0%A6%85%E0%A6%95%E0%A6%BE%E0%A6%B0%E0%A7%8D%E0%A6%AF%E0%A6%95%E0%A6%B0%E0%A7%87-%E0%A6%AC%E0%A6%BF%E0%A6%AA%E0%A6%A6
প্রথম আলো	26/11/2020	অ্যান্টিবায়োটিকের কার্যকারিতা	Editorial	Rational use of Antibiotics	https://www.prothomalo.com/opinion/editorial/%E0%A6%85%E0%A7%8D%E0%A6%AF%E0%A6%BE%E0%A6%A8%E0%A7%8D%E0%A6%9F%E0%A6%BF%E0%A6%AC%E0%A6%BE%E0%A7%9F%E0%A7%8B%E0%A6%9F%E0%A6%BF%E0%A6%95%E0%A7%87%E0%A6%B0-%E0%A6%95%E0%A6%BE%E0%A6%B0%E0%A7%8D%E0%A6%AF%E0%A6%95%E0%A6%BE%E0%A6%B0%E0%A6%BF%E0%A6%A4%E0%A6%BE
প্রথম আলো	27/08/2019	মৃত্যুদূত সুপারবাগ বনাম অ্যান্টিবায়োটিকের ভুল ব্যবহার	Opinion	Superbugs	https://www.prothomalo.com/opinion/column/%E0%A6%AE%E0%A7%83%E0%A6%A4%E0%A7%8D%E0%A6%AF%E0%A7%81%E0%A6%A6%E0%A7%82%E0%A6%A4-%E0%A6%B8%E0%A7%81%E0%A6%AA%E0%A6%BE%E0%A6%B0%E0%A6%AC%E0%A6%BE%E0%A6%97-%E0%A6%AC%E0%A6%A8%E0%A6%BE%E0%A6%AE-%E0%A6%85%E0%A7%8D%E0%A6%AF%E0%A6%BE%E0%A6%A8%E0%A7%8D%E0%A6%9F%E0%A6%BF%E0%A6%AC%E0%A6%BE%E0%A7%9F%E0%A7%8B%E0%A6%9F%E0%A6%BF%E0%A6%95%E0%A7%87%E0%A6%B0-%E0%A6%AD%E…
প্রথম আলো	30/08/2020	অ্যান্টিবায়োটিক সেবন উদ্বেগজনকভাবে বেড়েছে	Opinion	Antibiotic Resistance	https://www.prothomalo.com/opinion/%E0%A6%85%E0%A7%8D%E0%A6%AF%E0%A6%BE%E0%A6%A8%E0%A7%8D%E0%A6%9F%E0%A6%BF%E0%A6%AC%E0%A6%BE%E0%A7%9F%E0%A7%8B%E0%A6%9F%E0%A6%BF%E0%A6%95-%E0%A6%B8%E0%A7%87%E0%A6%AC%E0%A6%A8-%E0%A6%89%E0%A6%A6%E0%A7%8D%E0%A6%AC%E0%A7%87%E0%A6%97%E0%A6%9C%E0%A6%A8%E0%A6%95%E0%A6%AD%E0%A6%BE%E0%A6%AC%E0%A7%87-%E0%A6%AC%E0%A7%87%E0%A7%9C%E0%A7%87%E0%A6%9B%E0%A7%87
Daily Star	2018-04-09	Drug-resistant superbug spreading in hospitals: Study	Report	Drug Resistance	https://medicalxpress.com/news/2018-09-drug-resistant-superbug-hospitals.html
Daily Star	2018-02-12	Colistin: the last weapon	Report	Antibiotic Resistance	https://www.google.com/url?client=internal-element-cse&cx=016729079030925130795:opp53e_l4vm&q=https://www.thedailystar.net/health/news/colistin-the-last-weapon-1667833&sa=U&ved=2ahUKEwiZsqqq-9DzAhXvgtgFHbTXBh4QFnoECAEQAQ&usg=AOvVaw1cKQnm8v2mwBo5c7DP5caH
Daily Sun	2017-10-10	New test identifies antibiotic-resistant bacteria in 30 minutes	Report	Antibiotic Resistance	https://www.google.com/url?sa=t&rct=j&q=&esrc=s&source=web&cd=&cad=rja&uact=8&ved=2ahUKEwinvZ-o8NPzAhXQR30KHW2rCkUQFnoECAIQAQ&url=http%3A%2F%2Fwww.daily-sun.com%2Fpost%2F260454%2FNew-test-identifies-antibioticresistant-bacteria-in-30-minutes&usg=AOvVaw3Xax60DSsEaBB10sB7H9hp
Daily Star	2017-08-10	The world is running out of antibiotics	Report	Antibiotic Resistance	https://www.google.com/url?client=internal-element-cse&cx=016729079030925130795:opp53e_l4vm&q=https://www.thedailystar.net/health/the-world-running-out-antibiotics-1472974&sa=U&ved=2ahUKEwijicOY_dDzAhUO6nMBHZMWDOoQFnoECAMQAQ&usg=AOvVaw2AV-AnVouVlUWxz4Unum5n
Dhaka Tribune	2017-08-07	WHO warns of imminent spread of untreatable superbug gonorrhoea	Report	Superbugs	https://www.google.com/url?client=internal-element-cse&cx=013008190423019679004:sev4qqxszgq&q=https://www.dhakatribune.com/science/2017/07/08/warns-imminent-spread-untreatable-superbug-gonorrhoea&sa=U&ved=2ahUKEwi0s9uG6tHzAhVD7XMBHaoTDQYQFnoECAAQAg&usg=AOvVaw34DkWj3MzaZGKuD9XYf1kG
প্রথম আলো	2017-08-07	ওরাল সেক্সে ভয়ংকর ব্যাকটেরিয়া	Report	Antibiotic Resistance	https://www.prothomalo.com/life/%E0%A6%93%E0%A6%B0%E0%A6%BE%E0%A6%B2-%E0%A6%B8%E0%A7%87%E0%A6%95%E0%A7%8D%E0%A6%B8%E0%A7%87-%E0%A6%AD%E0%A7%9F%E0%A6%82%E0%A6%95%E0%A6%B0-%E0%A6%AC%E0%A7%8D%E0%A6%AF%E0%A6%BE%E0%A6%95%E0%A6%9F%E0%A7%87%E0%A6%B0%E0%A6%BF%E0%A7%9F%E0%A6%BE
যুগান্তর	2017-08-07	অ্যান্টিবায়োটিক প্রতিরোধী হচ্ছে ব্যাকটেরিয়া জীবাণু	Report	Antibiotic Resistance	https://www.google.com/url?client=internal-element-cse&cx=016108874041491943737:xdrx5qcrkpc&q=https://www.jugantor.com/news-archive/online/national/2017/07/08/51459&sa=U&ved=2ahUKEwjez5H6xNHzAhXh7nMBHWrLCx8QFnoECAgQAg&usg=AOvVaw3XAa-xqIAMsclUFtRMeMqK
Asian Age	2017-07-07	Oral sex producing unstoppable bacteria	Report	Antibiotic Resistance	https://www.google.com/url?client=internal-element-cse&cx=000453455338692235557:crelnciehpy&q=https://dailyasianage.com/news/72076/oral-sex-producing-unstoppable-bacteria&sa=U&ved=2ahUKEwijxsHF7ODzAhUZxDgGHbfSCRg4ChAWegQIAxAC&usg=AOvVaw2JJ9aaWJXL0-huyd_a5ovl
যুগান্তর	2017-07-07	বছরে ১০ বারেরও বেশি অ্যান্টিবায়োটিক নিচ্ছে রাজধানীর শিশুরা	Report	Antibiotic Resistance	https://www.google.com/url?client=internal-element-cse&cx=016108874041491943737:xdrx5qcrkpc&q=https://www.jugantor.com/news-archive/today-print-edition/city/2017/07/07/137435&sa=U&ved=2ahUKEwjgxO2NxtHzAhUV63MBHZLeD1gQFnoECAAQAg&usg=AOvVaw1RbiLIVzdaMP3vUNXxrdVN
যুগান্তর	2017-02-10	ওষুধ প্রতিরোধী আরও ১২ জীবাণু শনাক্ত	Report	Drug Resistance	https://www.google.com/url?client=internal-element-cse&cx=016108874041491943737:xdrx5qcrkpc&q=https://www.jugantor.com/todays-paper/last-page/35/%25E0%25A6%2593%25E0%25A6%25B7%25E0%25A7%2581%25E0%25A6%25A7-%25E0%25A6%25AA%25E0%25A7%258D%25E0%25A6%25B0%25E0%25A6%25A4%25E0%25A6%25BF%25E0%25A6%25B0%25E0%25A7%258B%25E0%25A6%25A7%25E0%25A7%2580-%25E0%25A6%2586%25E0%25A6%25B0%25E0%25A6%2593-%25E0%25A7%…
যুগান্তর	2017-02-06	ব্যবস্থাপত্র ছাড়া অ্যান্টিবায়োটিক বিক্রি নিষেধ	Report	Antibiotic Resistance	https://www.google.com/url?client=internal-element-cse&cx=016108874041491943737:xdrx5qcrkpc&q=https://www.jugantor.com/news-archive/today-print-edition/news/2017/06/02/129283&sa=U&ved=2ahUKEwj--qGHx9HzAhUAFbcAHVQYBfkQFnoECAEQAg&usg=AOvVaw3nbllCZBSo0RCwp2Ak9ZZc
Dhaka Tribune	2017-01-10	Oral sex spreading unstoppable bacteria	Report	Antibiotic Resistance	https://www.google.com/url?client=internal-element-cse&cx=013008190423019679004:sev4qqxszgq&q=https://www.dhakatribune.com/health/2017/10/01/oral-sex-spreading-unstoppable-bacteria&sa=U&ved=2ahUKEwjIksGS5tHzAhV0IbcAHR7DCh0QFnoECAIQAg&usg=AOvVaw2d2GrvAjAPSKnbRCVEV5NN
যুগান্তর	27/5/2018	সুপারবাগ : চিকিৎসা বিজ্ঞানের আতঙ্ক	Opinion	Superbugs	https://www.google.com/url?client=internal-element-cse&cx=016108874041491943737:xdrx5qcrkpc&q=https://www.jugantor.com/todays-paper/editorial/53043/%25E0%25A6%25B8%25E0%25A7%2581%25E0%25A6%25AA%25E0%25A6%25BE%25E0%25A6%25B0%25E0%25A6%25AC%25E0%25A6%25BE%25E0%25A6%2597--%25E0%25A6%259A%25E0%25A6%25BF%25E0%25A6%2595%25E0%25A6%25BF%25E0%25A7%258E%25E0%25A6%25B8%25E0%25A6%25BE-%25E0%25A6%25AC%25E0%25…
যুগান্তর	27/6/2018	সুপারবাগ নিয়ে কেন এত শঙ্কা?	Opinion	Superbugs	https://www.google.com/url?client=internal-element-cse&cx=016108874041491943737:xdrx5qcrkpc&q=https://www.jugantor.com/doctor-available/63898/%25E0%25A6%25B8%25E0%25A7%2581%25E0%25A6%25AA%25E0%25A6%25BE%25E0%25A6%25B0%25E0%25A6%25AC%25E0%25A6%25BE%25E0%25A6%2597-%25E0%25A6%25A8%25E0%25A6%25BF%25E0%25A6%25AF%25E0%25A6%25BC%25E0%25A7%2587-%25E0%25A6%2595%25E0%25A7%2587%25E0%25A6%25A8-%25E0%25A6%258…
যুগান্তর	2017-03-10	বিশ্ব স্বাস্থ্য সংস্থার সতর্কতা	Editorial	Antibiotic Resistance	https://www.jugantor.com/news-archive/today-print-edition/editorial/2017/10/03/160213
যুগান্তর	2015-07-02	অ্যান্টিবায়োটিক আর কত খাবেন	Opinion	Antibiotic Resistance	https://www.google.com/url?client=internal-element-cse&cx=016108874041491943737:xdrx5qcrkpc&q=https://www.jugantor.com/old/2015/02/07&sa=U&ved=2ahUKEwj9r7Lb89DzAhVa7XMBHWLKDJMQFnoECAAQAg&usg=AOvVaw03VaeSRMsZbxqx7LWKTJ8f
Daily Sun	2017-01-03	Do You Need an Antibiotic?	Report	Antibiotic Resistance	https://www.daily-sun.com/printversion/details/209336/Do-You-Need-an-Antibiotic
যুগান্তর	27/12/2014	জ্বর হলেই কি অ্যান্টিবায়োটিক খাবেন	Opinion	Rational use of Antibiotics	https://www.google.com/url?client=internal-element-cse&cx=016108874041491943737:xdrx5qcrkpc&q=https://www.jugantor.com/old/stay-well/2014/12/27/195941&sa=U&ved=2ahUKEwizr8Lo8dDzAhWc8XMBHfLiCJ4QFnoECAAQAg&usg=AOvVaw0JfWvxxUO7sH8Q5Bek3pL9
প্রথম আলো	2016-12-03	অ্যান্টিবায়োটিক ব্যবহারে নৈরাজ্য, নজর নেই কারও	Report	Antibiotic Resistance	https://www.prothomalo.com/bangladesh/%E0%A6%85%E0%A7%8D%E0%A6%AF%E0%A6%BE%E0%A6%A8%E0%A7%8D%E0%A6%9F%E0%A6%BF%E0%A6%AC%E0%A6%BE%E0%A7%9F%E0%A7%87%E0%A6%BE%E0%A6%9F%E0%A6%BF%E0%A6%95-%E0%A6%AC%E0%A7%8D%E0%A6%AF%E0%A6%AC%E0%A6%B9%E0%A6%BE%E0%A6%B0%E0%A7%87-%E0%A6%A8%E0%A7%88%E0%A6%B0%E0%A6%BE%E0%A6%9C%E0%A7%8D%E0%A6%AF-%E0%A6%A8%E0%A6%9C%E0%A6%B0-%E0%A6%A8%E0%A7%87%E0%A6%87-%E0%A6%95%E0%A6%BE%E0%A…
Daily Sun	2016-06-10	Antibiotic-resistance making kidney infections more deadly	Report	Antibiotic Resistance	https://www.daily-sun.com/arcprint/details/172726/Antibioticresistance-making-kidney-infections-more-deadly/2016-10-06
Daily Sun	2016-04-11	How do we avoid the antibiotics apocalypse?	Report	Antibiotic Resistance	https://www.google.com/url?sa=t&rct=j&q=&esrc=s&source=web&cd=&cad=rja&uact=8&ved=2ahUKEwi4isqX9dPzAhUk_XMBHY62DKEQFnoECAkQAQ&url=http%3A%2F%2Fdaily-sun.com%2Fpost%2F180854%2FHow-do-we-avoid-the-antibiotics-apocalypse&usg=AOvVaw1ETPGqhjkjRGu4I403c4g9
যুগান্তর	25/1/2014	অ্যান্টিবায়োটিকের অপব্যবহার	Opinion	Antibiotic Resistance	https://www.google.com/url?client=internal-element-cse&cx=016108874041491943737:xdrx5qcrkpc&q=https://www.jugantor.com/old/stay-well/2014/01/25/62078&sa=U&ved=2ahUKEwiKh9ab79DzAhUw63MBHY6OBZ8QFnoECAIQAg&usg=AOvVaw2jMo4RtxQ18JQ4SS0FHxU1
যুগান্তর	2016-08-02	ওষুধ নিয়ে কিছু দরকারি কথা	Opinion	Antibiotic Resistance	https://www.google.com/url?client=internal-element-cse&cx=016108874041491943737:xdrx5qcrkpc&q=https://www.jugantor.com/news-archive/today-print-edition/sub-editorial/2016/02/08/9862&sa=U&ved=2ahUKEwjC8sCd7tDzAhWsgtgFHbioDacQFnoECAEQAg&usg=AOvVaw3jW9tP_B9AfojMJP-mjugt
Daily Sun	2016-04-11	Antibiotics should not be used after surgery: WHO	Report	Rational use of Antibiotics	https://daily-sun.com/post/180761/Antibiotics-should-not-be-used-after-surgery:-WHO
যুগান্তর	30/6/2017	চিকিৎসা খাতের যত অনৈতিকতা	Opinion	Antibiotic Resistance	https://www.jugantor.com/news-archive/today-print-edition/sub-editorial/2017/06/30/135735
প্রথম আলো	2016-02-12	অ্যান্টিবায়োটিকের চেয়েও শক্তিশালী!	Report	Antibiotic Resistance	https://www.prothomalo.com/education/science-tech/%E0%A6%85%E0%A7%8D%E0%A6%AF%E0%A6%BE%E0%A6%A8%E0%A7%8D%E0%A6%9F%E0%A6%BF%E0%A6%AC%E0%A6%BE%E0%A7%9F%E0%A7%8B%E0%A6%9F%E0%A6%BF%E0%A6%95%E0%A7%87%E0%A6%B0-%E0%A6%9A%E0%A7%87%E0%A7%9F%E0%A7%87%E0%A6%93-%E0%A6%B6%E0%A6%95%E0%A7%8D%E0%A6%A4%E0%A6%BF%E0%A6%B6%E0%A6%BE%E0%A6%B2%E0%A7%80
যুগান্তর	14/3/2018	শিশু ও মাতৃ মৃত্যুহার কমাতে ‘ওয়াশ’ কার্যক্রম জোরদার করুন	Opinion	Antibiotic Resistance	https://www.google.com/url?client=internal-element-cse&cx=016108874041491943737:xdrx5qcrkpc&q=https://www.jugantor.com/todays-paper/visibility/27267/%25E0%25A6%25B6%25E0%25A6%25BF%25E0%25A6%25B6%25E0%25A7%2581-%25E0%25A6%2593-%25E0%25A6%25AE%25E0%25A6%25BE%25E0%25A6%25A4%25E0%25A7%2583-%25E0%25A6%25AE%25E0%25A7%2583%25E0%25A6%25A4%25E0%25A7%258D%25E0%25A6%25AF%25E0%25A7%2581%25E0%25A6%25B9%25E0%2…
যুগান্তর	20/5/2017	সচেতনতাই পারে	Opinion	Rational use of Antibiotics	https://www.google.com/url?client=internal-element-cse&cx=016108874041491943737:xdrx5qcrkpc&q=https://www.jugantor.com/news-archive/today-print-edition/editorial/2017/05/20/126067&sa=U&ved=2ahUKEwik7NzY59DzAhWc8XMBHfLiCJ4QFnoECAAQAg&usg=AOvVaw0YtdCJb4CP3NdEd24eikn-
যুগান্তর	20/5/2018	ঢাকায় সুপারবাগ মহামারি আতংক!	Opinion	Superbugs	https://www.google.com/url?client=internal-element-cse&cx=016108874041491943737:xdrx5qcrkpc&q=https://www.jugantor.com/doctor-available/50827/%25E0%25A6%25A2%25E0%25A6%25BE%25E0%25A6%2595%25E0%25A6%25BE%25E0%25A7%259F-%25E0%25A6%25B8%25E0%25A7%2581%25E0%25A6%25AA%25E0%25A6%25BE%25E0%25A6%25B0%25E0%25A6%25AC%25E0%25A6%25BE%25E0%25A6%2597-%25E0%25A6%25AE%25E0%25A6%25B9%25E0%25A6%25BE%25E0%25A6%25AE…
যুগান্তর	15/07/2019	অ্যান্টিবায়োটিকের অযৌক্তিক ব্যবহার কমছে না	Opinion	Antimicrobial Resistance	https://www.google.com/url?client=internal-element-cse&cx=016108874041491943737:xdrx5qcrkpc&q=https://www.jugantor.com/todays-paper/window/199314/%25E0%25A6%2585%25E0%25A7%258D%25E0%25A6%25AF%25E0%25A6%25BE%25E0%25A6%25A8%25E0%25A7%258D%25E0%25A6%259F%25E0%25A6%25BF%25E0%25A6%25AC%25E0%25A6%25BE%25E0%25A7%259F%25E0%25A7%258B%25E0%25A6%259F%25E0%25A6%25BF%25E0%25A6%2595%25E0%25A7%2587%25E0%25A6%25…
যুগান্তর	28/01/2021	অ্যান্টিবায়োটিকের যথেচ্ছ ব্যবহার	Editorial	Rational use of Antibiotics	https://www.google.com/url?client=internal-element-cse&cx=016108874041491943737:xdrx5qcrkpc&q=https://www.jugantor.com/todays-paper/editorial/388375/%25E0%25A6%2585%25E0%25A7%258D%25E0%25A6%25AF%25E0%25A6%25BE%25E0%25A6%25A8%25E0%25A7%258D%25E0%25A6%259F%25E0%25A6%25BF%25E0%25A6%25AC%25E0%25A6%25BE%25E0%25A7%259F%25E0%25A7%258B%25E0%25A6%259F%25E0%25A6%25BF%25E0%25A6%2595%25E0%25A7%2587%25E0%25A6…
যুগান্তর	23/11/2020	অ্যান্টিবায়োটিকের কার্যকারিতা কেন নষ্ট হয়ে যায়	Opinion	Antibiotic Resistance	https://www.google.com/url?client=internal-element-cse&cx=016108874041491943737:xdrx5qcrkpc&q=https://www.jugantor.com/lifestyle/367474/%25E0%25A6%2585%25E0%25A7%258D%25E0%25A6%25AF%25E0%25A6%25BE%25E0%25A6%25A8%25E0%25A7%258D%25E0%25A6%259F%25E0%25A6%25BF%25E0%25A6%25AC%25E0%25A6%25BE%25E0%25A7%259F%25E0%25A7%258B%25E0%25A6%259F%25E0%25A6%25BF%25E0%25A6%2595%25E0%25A7%2587%25E0%25A6%25B0-%25E0%2…
যুগান্তর	25/11/2020	অ্যান্টিবায়োটিকের যথেচ্ছ ব্যবহারে ঝুঁকি বাড়ছে	Opinion	Superbugs	https://www.google.com/url?client=internal-element-cse&cx=016108874041491943737:xdrx5qcrkpc&q=https://www.jugantor.com/todays-paper/visibility/368060/%25E0%25A6%2585%25E0%25A7%258D%25E0%25A6%25AF%25E0%25A6%25BE%25E0%25A6%25A8%25E0%25A7%258D%25E0%25A6%259F%25E0%25A6%25BF%25E0%25A6%25AC%25E0%25A6%25BE%25E0%25A7%259F%25E0%25A7%258B%25E0%25A6%259F%25E0%25A6%25BF%25E0%25A6%2595%25E0%25A7%2587%25E0%25A…
বাংলাদেশ প্রতিদিন	2018-06-12	অ্যান্টিবায়োটিক রেজিস্ট্যান্স এবং স্বাস্থ্যঝুঁকি	Opinion	Antibiotic Resistance	https://www.google.com/url?client=internal-element-cse&cx=5d07de91748e84546&q=https://www.bd-pratidin.com/health/2018/01/18/298432&sa=U&ved=2ahUKEwjQgtTa5dDzAhU6H7cAHa1dBCAQFnoECAIQAg&usg=AOvVaw1x3RC039rDmS3SnTV_E9bX
বাংলাদেশ প্রতিদিন	2020-04-05	ব্যাকটেরিয়াল মহামারী	Opinion	Antibiotic Resistance	https://www.google.com/url?client=internal-element-cse&cx=5d07de91748e84546&q=https://www.bd-pratidin.com/Coronal-literature/2020/05/04/526952&sa=U&ved=2ahUKEwiT2Jya_MnzAhWb4nMBHYvIC2EQFnoECAYQAg&usg=AOvVaw2sHzQF9geNZAPn3LkJnD7b
বাংলাদেশ প্রতিদিন	23/11/2020	অ্যান্টিবায়োটিক রেজিস্ট্যান্স	Opinion	Antibiotic Resistance	https://www.google.com/url?client=internal-element-cse&cx=5d07de91748e84546&q=https://www.bd-pratidin.com/health/2020/11/23/590011&sa=U&ved=2ahUKEwimrfKdgMrzAhXr3zgGHfJ5Cg8QFnoECAEQAg&usg=AOvVaw1TVKojNrq7GOl01OMSvhNx
যুগান্তর	2015-10-09	বাংলাদেশসহ ১১ দেশের অ্যান্টিবায়োটিক অকার্যকর	Report	Antibiotic Resistance	https://www.google.com/url?client=internal-element-cse&cx=016108874041491943737:xdrx5qcrkpc&q=https://www.jugantor.com/old/second-edition/2015/09/10/321612&sa=U&ved=2ahUKEwil1by-7NDzAhVy63MBHZhsCiwQFnoECAAQAg&usg=AOvVaw3We3OhR15xiJZD_xW1_xCS
Daily Sun	2015-10-06	Antibiotic use for abdominal infections can be reduced	Report	Antibiotic Resistance	https://www.daily-sun.com/arcprint/details/49763/Antibiotic-use-for-abdominal-infections-can-be-reduced/2015-06-10
Daily Star	2015-07-09	How safe are your antibiotics?	Report	Antibiotic Resistance	https://www.thedailystar.net/frontpage/how-safe-are-your-antibiotics-139183
কালের কণ্ঠ	22/11/2020	করোনার চেয়েও বড় স্বাস্থ্যঝুঁকি	Editorial	Antibiotic Resistance	https://www.google.com/url?client=internal-element-cse&cx=partner-pub-0600503450204720:2337922458&q=https://www.kalerkantho.com/print-edition/editorial/2020/11/22/978121&sa=U&ved=2ahUKEwi4surb1eLzAhU0huYKHd4fAyAQFnoECAcQAg&usg=AOvVaw03ppOP3-fm4bW5K-Ysw7iJ
কালের কণ্ঠ	2021-01-05	অ্যান্টিবায়োটিকের অপব্যবহার	Editorial	Antimicrobial Resistance	https://www.google.com/url?client=internal-element-cse&cx=partner-pub-0600503450204720:2337922458&q=https://www.kalerkantho.com/print-edition/editorial/2021/05/01/1029229&sa=U&ved=2ahUKEwi4surb1eLzAhU0huYKHd4fAyAQFnoECAYQAg&usg=AOvVaw1vPverHYYlH0CwL7qGr4jw
কালের কণ্ঠ	2020-04-12	অ্যান্টিবায়োটিকের যথেচ্ছ ব্যবহার প্রতিরোধ জরুরি	Opinion	Antibiotic Resistance	https://www.google.com/url?client=internal-element-cse&cx=partner-pub-0600503450204720:2337922458&q=https://www.kalerkantho.com/print-edition/goltable/2020/12/04/982197&sa=U&ved=2ahUKEwi4surb1eLzAhU0huYKHd4fAyAQFnoECAkQAg&usg=AOvVaw0_m2bXnstrKHi2hhOATUNp
Dhaka Tribune	2014-12-12	Gene mutation behind malaria drug resistance	Report	Drug Resistance	https://www.google.com/url?client=internal-element-cse&cx=013008190423019679004:sev4qqxszgq&q=https://www.dhakatribune.com/uncategorized/2014/12/12/gene-mutation-behind-malaria-drug-resistance&sa=U&ved=2ahUKEwiF_b3f9NHzAhVn8XMBHS0eAgwQFnoECAAQAg&usg=AOvVaw2Gsvw44Uc1SdPn0DnVS1lS
Dhaka Tribune	2014-12-02	Collaboration among researchers a must to combat infectious diseases	Report	Infectious Disease	https://www.google.com/url?client=internal-element-cse&cx=013008190423019679004:sev4qqxszgq&q=https://www.dhakatribune.com/uncategorized/2014/02/12/collaboration-among-researchers-a-must-to-combat-infectious-diseases&sa=U&ved=2ahUKEwjD5efy59HzAhWDzDgGHb7IDsMQFnoECAQQAg&usg=AOvVaw3rkxetjUC737x6qgM58kz7
Daily Star	2014-11-12	Superbugs to kill 'more than cancer'	Report	Superbugs	https://www.google.com/url?client=internal-element-cse&cx=016729079030925130795:opp53e_l4vm&q=https://www.thedailystar.net/superbugs-to-kill-more-than-cancer-54886&sa=U&ved=2ahUKEwjl95mLutHzAhUBheYKHYP7DFMQFnoECAIQAg&usg=AOvVaw2-B1-aeE2E7Yiw3Tb8yzyw
কালের কণ্ঠ	21/09/2019	কিছু হলেই অ্যান্টিবায়োটিক খান? জানুন কী ভয়ংকর বিপদ অপেক্ষা করছে	Opinion	Drug Resistance	https://www.google.com/url?client=internal-element-cse&cx=partner-pub-0600503450204720:2337922458&q=https://www.kalerkantho.com/online/lifestyle/2019/09/21/817099&sa=U&ved=2ahUKEwj2k7mN2uLzAhUs63MBHTxiD-AQFnoECAAQAg&usg=AOvVaw3NmBooQyKHyN6OnpQugftx
Daily Sun	2014-11-12	Unchecked Superbugs Could Kill 10 Million A Year, Cost $100 Trillion	Report	Superbugs	https://www.daily-sun.com/printversion/details/19399/Unchecked-Superbugs-Could-Kill-10-Million-A-Year-Cost-100-Trillion
কালের কণ্ঠ	2015-12-01	ওষুধ সারাবে কে?	Opinion	Drug Resistance	https://www.google.com/url?client=internal-element-cse&cx=partner-pub-0600503450204720:2337922458&q=https://www.kalerkantho.com/print-edition/5th-anniversary-2015/2015/01/12/174058&sa=U&ved=2ahUKEwj2k7mN2uLzAhUs63MBHTxiD-AQFnoECAkQAg&usg=AOvVaw31Ef95XbOkmySbIm6T9C8c
প্রথম আলো	2014-10-10	অ্যান্টিবায়োটিক কম দিতে চিকিৎসকদের পরামর্শ	Report	Antibiotic Resistance	https://www.prothomalo.com/education/science-tech/%E0%A6%85%E0%A7%8D%E0%A6%AF%E0%A6%BE%E0%A6%A8%E0%A7%8D%E0%A6%9F%E0%A6%BF%E0%A6%AC%E0%A6%BE%E0%A6%AF%E0%A6%BC%E0%A7%8B%E0%A6%9F%E0%A6%BF%E0%A6%95-%E0%A6%95%E0%A6%AE-%E0%A6%A6%E0%A6%BF%E0%A6%A4%E0%A7%87-%E0%A6%9A%E0%A6%BF%E0%A6%95%E0%A6%BF%E0%A7%8E%E0%A6%B8%E0%A6%95%E0%A6%A6%E0%A7%87%E0%A6%B0-%E0%A6%AA%E0%A6%B0%E0%A6%BE%E0%A6%AE%E0%A6%B0%E0%A7%8D%E0…
কালের কণ্ঠ	28/05/2019	অ্যান্টিবায়োটিক ছাড়ুন, দেহে জন্মাতে পারে সুপারবাগ, উদ্বিগ্ন ডাক্তাররাও	Opinion	Superbugs	https://www.google.com/url?client=internal-element-cse&cx=partner-pub-0600503450204720:2337922458&q=https://www.kalerkantho.com/online/miscellaneous/2019/05/28/774373&sa=U&ved=2ahUKEwjKvPCt4-LzAhWx7XMBHVJwCWsQFnoECAEQAg&usg=AOvVaw2gN3NnZZVPMhY_ABMqWjvW
কালের কণ্ঠ	25/04/2019	একবিংশ শতাব্দীর যমদূত সুপারবাগ!	Opinion	Superbugs	https://www.google.com/url?client=internal-element-cse&cx=partner-pub-0600503450204720:2337922458&q=https://www.kalerkantho.com/print-edition/muktadhara/2019/04/25/762364&sa=U&ved=2ahUKEwjKvPCt4-LzAhWx7XMBHVJwCWsQFnoECAcQAQ&usg=AOvVaw0uhBdDbFc9H1vWQT13fKz1
প্রথম আলো	2014-10-08	প্রচলিত অ্যান্টিবায়োটিক কিছু রোগে অকার্যকর	Report	Antibiotic Resistance	https://www.prothomalo.com/bangladesh/%E0%A6%AA%E0%A7%8D%E0%A6%B0%E0%A6%9A%E0%A6%B2%E0%A6%BF%E0%A6%A4-%E0%A6%85%E0%A7%8D%E0%A6%AF%E0%A6%BE%E0%A6%A8%E0%A7%8D%E0%A6%9F%E0%A6%BF%E0%A6%AC%E0%A6%BE%E0%A7%9F%E0%A7%87%E0%A6%BE%E0%A6%9F%E0%A6%BF%E0%A6%95-%E0%A6%95%E0%A6%BF%E0%A6%9B%E0%A7%81-%E0%A6%B0%E0%A7%87%E0%A6%BE%E0%A6%97%E0%A7%87-%E0%A6%85%E0%A6%95%E0%A6%BE%E0%A6%B0%E0%A7%8D%E0%A6%AF%E0%A6%95%E0%A6…
কালের কণ্ঠ	19/05/2019	অ্যান্টিবায়োটিক রেজিস্ট্যান্স ও আমাদের করণীয়	Opinion	Antibiotic Resistance	https://www.google.com/url?client=internal-element-cse&cx=partner-pub-0600503450204720:2337922458&q=https://www.kalerkantho.com/print-edition/sub-editorial/2019/05/19/770866&sa=U&ved=2ahUKEwjg6KL95uLzAhXc7HMBHY4jBFMQFnoECAAQAg&usg=AOvVaw0KvFxM6DR3iBIudjee8qHy
কালের কণ্ঠ	25/11/2013	অ্যান্টিবায়োটিক রেজিস্ট্যান্স : মহাবিপর্যয়ের হাতছানি	Opinion	Antibiotic Resistance	https://www.google.com/url?client=internal-element-cse&cx=partner-pub-0600503450204720:2337922458&q=https://www.kalerkantho.com/print-edition/muktadhara/2013/11/25/24321&sa=U&ved=2ahUKEwjtjbad6eLzAhX0juYKHQRTCKAQFnoECAQQAg&usg=AOvVaw2pEg51ZUFWT08hkdatmMTY
কালের কণ্ঠ	2020-09-06	অ্যান্টিবায়োটিক রেজিস্ট্যান্স হতে পারে	Opinion	Antibiotic Resistance	https://www.google.com/url?client=internal-element-cse&cx=partner-pub-0600503450204720:2337922458&q=https://www.kalerkantho.com/print-edition/doctor-acen/2020/06/09/920723&sa=U&ved=2ahUKEwjVvYO96-LzAhXb4nMBHVrmCcwQFnoECAYQAQ&usg=AOvVaw2Hcnp5275fF7b4MAyGE7vb
কালের কণ্ঠ	22/08/2019	সংক্রামক রোগের বিস্তার ও অ্যান্টিবায়োটিক রেজিস্ট্যান্স	Opinion	Infectious Disease	https://www.google.com/url?client=internal-element-cse&cx=partner-pub-0600503450204720:2337922458&q=https://www.kalerkantho.com/print-edition/muktadhara/2019/08/22/805497&sa=U&ved=2ahUKEwjVvYO96-LzAhXb4nMBHVrmCcwQFnoECAcQAg&usg=AOvVaw2fYf2njtY8NzklArmkuIxV
কালের কণ্ঠ	17/10/2017	নিঃশেষ হয়ে যাচ্ছে কার্যকর অ্যান্টিবায়োটিক	Opinion	Antibiotic Resistance	https://www.google.com/url?client=internal-element-cse&cx=partner-pub-0600503450204720:2337922458&q=https://www.kalerkantho.com/print-edition/muktadhara/2017/10/17/554561&sa=U&ved=2ahUKEwi4yp3h7eLzAhUsgtgFHdC3CgAQFnoECAMQAg&usg=AOvVaw175VMt2kfEAgqVivLOVpg3
যুগান্তর	2014-10-06	কাজ করবে না অ্যান্টিবায়োটিক	Report	Antibiotic Resistance	https://www.jugantor.com/old/protimoncho/2014/06/10/110031
কালের কণ্ঠ	26/10/2016	জীবাণুর কাছে আমরা হেরে যাচ্ছি	Opinion	Antibiotic Resistance	https://www.google.com/url?client=internal-element-cse&cx=partner-pub-0600503450204720:2337922458&q=https://www.kalerkantho.com/print-edition/muktadhara/2016/10/26/421069&sa=U&ved=2ahUKEwiy09Xi7uLzAhU7zDgGHThaD2c4ChAWegQIBRAC&usg=AOvVaw3QKTyofjLeJofPF5L4Bk__
কালের কণ্ঠ	2017-10-09	অ্যান্টিবায়োটিকে সাবধানতা	Opinion	Antibiotic Resistance	https://www.google.com/url?client=internal-element-cse&cx=partner-pub-0600503450204720:2337922458&q=https://www.kalerkantho.com/print-edition/doctor-acen/2017/09/10/540899&sa=U&ved=2ahUKEwinqr2C8OLzAhXU73MBHe2MAsAQFnoECAMQAg&usg=AOvVaw0pZhbTEvUb54VwqyT2DGG1
কালের কণ্ঠ	16/06/2016	যখন আপনার দেহে আর কাজ করবে না অ্যান্টিবায়োটিক	Opinion	Antibiotic Resistance	https://www.google.com/url?client=internal-element-cse&cx=partner-pub-0600503450204720:2337922458&q=https://www.kalerkantho.com/online/miscellaneous/2016/06/16/370652&sa=U&ved=2ahUKEwinqr2C8OLzAhXU73MBHe2MAsAQFnoECAQQAg&usg=AOvVaw30JSYu_VfCjgE-l0c8XPhh
Dhaka Tribune	2014-05-07	WHO to draft action plan on antimicrobial resistance	Report	Antimicrobial Resistance	https://www.google.com/url?client=internal-element-cse&cx=013008190423019679004:sev4qqxszgq&q=https://www.dhakatribune.com/uncategorized/2014/07/05/who-to-draft-action-plan-on-antimicrobial-resistance&sa=U&ved=2ahUKEwjU25XA39HzAhVEwzgGHcPVANcQFnoECAAQAg&usg=AOvVaw2TTwaI1-UJnbxkYaesx933
কালের কণ্ঠ	20/06/2016	চ্যালেঞ্জের মুখোমুখি চিকিৎসাবিজ্ঞান	Opinion	Antibiotic Resistance	https://www.google.com/url?client=internal-element-cse&cx=partner-pub-0600503450204720:2337922458&q=https://www.kalerkantho.com/print-edition/muktadhara/2016/06/20/372066&sa=U&ved=2ahUKEwj9sK658-LzAhWy9nMBHYtLBpo4ChAWegQIARAC&usg=AOvVaw0byZPXK2lwMhzwgOr_iwBv
প্রথম আলো	2014-05-05	ওষুধ প্রতিরোধী ব্যাকটেরিয়া: বাড়ছে স্বাস্থ্যঝুঁকি	Report	Drug Resistance	https://www.prothomalo.com/life/%E0%A6%93%E0%A6%B7%E0%A7%81%E0%A6%A7-%E0%A6%AA%E0%A7%8D%E0%A6%B0%E0%A6%A4%E0%A6%BF%E0%A6%B0%E0%A7%8B%E0%A6%A7%E0%A7%80-%E0%A6%AC%E0%A7%8D%E0%A6%AF%E0%A6%BE%E0%A6%95%E0%A6%9F%E0%A7%87%E0%A6%B0%E0%A6%BF%E0%A7%9F%E0%A6%BE-%E0%A6%AC%E0%A6%BE%E0%A7%9C%E0%A6%9B%E0%A7%87-%E0%A6%B8%E0%A7%8D%E0%A6%AC%E0%A6%BE%E0%A6%B8%E0%A7%8D%E0%A6%A5%E0%A7%8D%E0%A6%AF%E0%A6%9D%E0%A7%81%E0…
Daily Star	2014-04-05	Antibiotic resistance: an impending crisis	Report	Antimicrobial Resistance	https://www.google.com/url?client=internal-element-cse&cx=016729079030925130795:opp53e_l4vm&q=https://www.thedailystar.net/antibiotic-resistance-an-impending-crisis-22577&sa=U&ved=2ahUKEwjunui3_dDzAhXL73MBHccGBWwQFnoECAEQAg&usg=AOvVaw3pz0paKt0I5HvBwXHT6Vpi
প্রথম আলো	2014-01-05	অ্যান্টিবায়োটিক কাজ করছে না, সামনে বিপদ	Report	Antibiotic Resistance	https://www.prothomalo.com/bangladesh/%E0%A6%85%E0%A7%8D%E0%A6%AF%E0%A6%BE%E0%A6%A8%E0%A7%8D%E0%A6%9F%E0%A6%BF%E0%A6%AC%E0%A6%BE%E0%A7%9F%E0%A7%8B%E0%A6%9F%E0%A6%BF%E0%A6%95-%E0%A6%95%E0%A6%BE%E0%A6%9C-%E0%A6%95%E0%A6%B0%E0%A6%9B%E0%A7%87-%E0%A6%A8%E0%A6%BE-%E0%A6%B8%E0%A6%BE%E0%A6%AE%E0%A6%A8%E0%A7%87-%E0%A6%AC%E0%A6%BF%E0%A6%AA%E0%A6%A6
Daily Star	2014-01-04	It's bigger than Aids	Report	Antibiotic Resistance	https://www.thedailystar.net/its-bigger-than-aids-22355
Dhaka Tribune	2013-12-11	Resistance to malaria drugs has spread in SE Asia	Report	Drug Resistance	https://www.dhakatribune.com/uncategorized/2013/11/12/resistance-to-malaria-drugs-has-spread-in-se-asia
Daily Star	2012-09-06	Untreatable gonorrhoea spreading around world	Report	Drug Resistance	https://www.google.com/url?client=internal-element-cse&cx=016729079030925130795:opp53e_l4vm&q=https://www.thedailystar.net/news-detail-237485%3Famp&sa=U&ved=2ahUKEwjEyOvgldHzAhU473MBHZstDo4QFnoECAEQAg&usg=AOvVaw3AjqicHQZXf7ZtWXXbMLMI
Daily Star	2011-09-04	Superbugs found in Delhi tap water	Report	Superbugs	https://www.google.com/url?client=internal-element-cse&cx=016729079030925130795:opp53e_l4vm&q=https://www.thedailystar.net/news-detail-181066&sa=U&ved=2ahUKEwjPlLGfvNHzAhXm4nMBHfEkDX4QFnoECAAQAg&usg=AOvVaw3iAfr4KiA3g568yYYqWNi5
Daily Star	2011-08-04	Antibiotics being used indiscriminately	Report	Antibiotic Resistance	https://www.google.com/url?client=internal-element-cse&cx=016729079030925130795:opp53e_l4vm&q=https://www.thedailystar.net/news-detail-180949&sa=U&ved=2ahUKEwjg_KHviNHzAhVgH7cAHS6ABygQFnoECAUQAg&usg=AOvVaw0-4ZsjhXA469A61D-iwv40
ইত্তেফাক	20/11/2020	যথেচ্ছ ব্যবহারে কার্যকারিতা হারাচ্ছে অ্যান্টিবায়োটিক	Opinion	Antibiotic Resistance	https://www.google.com/url?client=internal-element-cse&cx=partner-pub-5450504941871955:7774600085&q=https://www.ittefaq.com.bd/national/200395/%25E0%25A6%25AF%25E0%25A6%25A5%25E0%25A7%2587%25E0%25A6%259A%25E0%25A7%258D%25E0%25A6%259B-%25E0%25A6%25AC%25E0%25A7%258D%25E0%25A6%25AF%25E0%25A6%25AC%25E0%25A6%25B9%25E0%25A6%25BE%25E0%25A6%25B0%25E0%25A7%2587-%25E0%25A6%2595%25E0%25A6%25BE%25E0%25A6%25B…
Daily Star	2011-08-04	Antibiotic misuse raises risk	Report	Rational use of Antibiotics	https://www.google.com/url?client=internal-element-cse&cx=016729079030925130795:opp53e_l4vm&q=https://www.thedailystar.net/news-detail-180953&sa=U&ved=2ahUKEwiMzde5k9HzAhVQ63MBHdS3BnMQFnoECAcQAg&usg=AOvVaw2_p0mWvNH9zFwSaJZLJHAz
Daily Star	2011-08-04	Antibiotics being used indiscriminately	Report	Antibiotic Resistance	https://www.google.com/url?client=internal-element-cse&cx=016729079030925130795:opp53e_l4vm&q=https://www.thedailystar.net/news-detail-180949&sa=U&ved=2ahUKEwjhpvegv9HzAhX7_XMBHeR0BM0QFnoECAcQAg&usg=AOvVaw36YkG72sqoJRqYF3iq3Dzp
Daily Star	2011-07-04	Call for rational use of antibiotics	Report	Rational use of Antibiotics	https://www.google.com/url?client=internal-element-cse&cx=016729079030925130795:opp53e_l4vm&q=https://www.thedailystar.net/news-detail-180827&sa=U&ved=2ahUKEwiJ7eaHjNHzAhVX63MBHWeMAaIQFnoECAcQAg&usg=AOvVaw0jUsioJpbbLBAa6tbpEd7c
Daily Star	2011-03-12	Children with HIV in Asia resistant to AIDS drugs!	Report	Drug Resistance	https://www.google.com/url?client=internal-element-cse&cx=016729079030925130795:opp53e_l4vm&q=https://www.thedailystar.net/news-detail-212627&sa=U&ved=2ahUKEwi-wpa-u9HzAhWh6XMBHSAuBwUQFnoECAcQAg&usg=AOvVaw1N41RxnGKbCbDfSJUKFLKj
Daily Star	2011-03-04	Formulate policy on use of antibiotics	Report	Rational use of Antibiotics	https://www.google.com/url?client=internal-element-cse&cx=016729079030925130795:opp53e_l4vm&q=https://www.thedailystar.net/news-detail-180278&sa=U&ved=2ahUKEwjE-ZCYg9HzAhVs4nMBHYFhA2kQFnoECAAQAg&usg=AOvVaw0n2uhmq9i-Io3DSKfPMKrA
Daily Star	2010-07-08	Seminar on drug resistant microorganisms	Report	Drug Resistance	https://www.google.com/url?client=internal-element-cse&cx=016729079030925130795:opp53e_l4vm&q=https://www.thedailystar.net/news-detail-149699&sa=U&ved=2ahUKEwjOj_a7nNHzAhWj73MBHR1vAI8QFnoECAIQAg&usg=AOvVaw1y1UkdGPLj4krZklya24gJ
জনকণ্ঠ	25/09/2019	গুরুতর বিপদ আসতে পারে ঘন ঘন অ্যান্টিবায়োটিক খেলে	Opinion	Antibiotic Resistance	https://www.google.com/url?client=internal-element-cse&cx=partner-pub-8452291047086265:6mljiyek51q&q=https://www.dailyjanakantha.com/details/article/449855/%25E0%25A6%2597%25E0%25A7%2581%25E0%25A6%25B0%25E0%25A7%2581%25E0%25A6%25A4%25E0%25A6%25B0-%25E0%25A6%25AC%25E0%25A6%25BF%25E0%25A6%25AA%25E0%25A6%25A6-%25E0%25A6%2586%25E0%25A6%25B8%25E0%25A6%25A4%25E0%25A7%2587-%25E0%25A6%25AA%25E0%25A6%25BE…
